# Supplementary material for: Whole-Genome Sequencing Suggests Schizophrenia Risk Mechanisms in Humans with 22q11.2 Deletion Syndrome
Source: G3 (Bethesda). 2015 Sep 16;5(11):2453–61. doi: 10.1534/g3.115.021345 (PMC4632064; doi:10.1534/g3.115.021345)
Supplement: Supporting Information [file supp_g3.115.021345_TableS2.xls]

## Sheet: Count
	All genes in set	Human brain expression, pre-natal (BrainSpan)	Human brain expression, balanced pre- and post-natal (BrainSpan)	Human brain expression, post-natal (BrainSpan)	Human brain expression, very high to high level (BrainSpan)	Human brain expression, high to medium level (BrainSpan)	Human brain expression, medium to low level (BrainSpan)	Human brain expression, low level to absent (BrainSpan)	Human well-characterized genes (GO, terms with less than 500 genes)	Human neural function or pathway, synaptic pathways (KEGG)	Human neural function or pathway, synaptic components (GO)	Human neural function or pathway, nervous signal transmission (GO)	Human neural function or pathway, neuron projection (GO)	Human neural function or pathway, neuron body (GO)	Human neural function or pathway, nervous system development (GO)	Human neural function or pathway, nervous system development (GO)_CNS	Human neural function or pathway, axon guidance pathways (KEGG,NCI, Reactome)	Human neural function or pathway, union, inclusive (GO, KEGG,NCI, Reactome)	Human neural function or pathway, union, stringent (GO, KEGG,NCI, Reactome)	Human neural function or pathway, cholinergic synapse (KEGG)	Human neural function or pathway, GABAergic synapse (KEGG)	Human neural function or pathway, serotonergic synapse (KEGG)	Human neural selected components, post-synaptic density (Bayes 2011)	Mouse neural selected components, FMR1 targets (Darnell 2011)	Human neural selected components, FMR1 targets (Ascano 2012)	Human neural selected components, ARC complex (Kirov 2012)	Human neural selected components, NMDAR complex (Kirov 2012)	Mouse phenotype, complete lethality (MGI)	Human phenotype, nervous system abnormality, autosomal dominant or X-linked (HPO)	Human phenotype, nervous system abnormality (HPO)	Human phenotype, higher mental function abnormality, autosomal dominant or X-linked (HPO)	Human phenotype, higher mental function abnormality (HPO)	Mouse phenotype, abnormal behavior or neurological (MGI)	Mouse phenotype, abnormal nervous system phenotype (MGI)	Mouse phenotype, abnormal skeleton or cranium or limbs (MGI)	Mouse phenotype, abnormal sensory system (MGI)	Mouse phenotype, abnormal muscle or cardiovascular (MGI)	Mouse phenotype, abnormal hepatic or digestive system (MGI)	Mouse phenotype, abnormal endo/exocrine or reproductive system (MGI)	Mouse phenotype, abnormal integument or adipose or pigmentation (MGI)	Mouse phenotype, abnormal immune system or hematological (MGI)	Human predicted haploinsufficiency, high to very high (Huang 2010)	Human predicted haploinsufficiency, high to medium (Huang 2010)	Human predicted haploinsufficiency, medium to low (Huang 2010)	Human predicted haploinsufficiency, low to very low (Huang 2010)	Human predicted genic intolerance to missense variation, high to very high (Petrovski 2013)	Human predicted genic intolerance to missense variation, high to medium (Petrovski 2013)	Human predicted genic intolerance to missense variation, medium to low (Petrovski 2013)	Human predicted genic intolerance to missense variation, low to very low (Petrovski 2013)
Human brain expression, pre-natal (BrainSpan)	3037	3037	0	0	1490	1547	0	0	2611	53	105	77	282	50	432	197	113	562	300	21	14	15	338	212	284	3	11	126	142	258	32	57	370	466	295	217	336	247	340	272	349	1137	717	534	417	1004	905	725	267
Human brain expression, balanced pre- and post-natal (BrainSpan)	3037	0	3037	0	1382	1655	0	0	2551	96	183	177	323	72	436	187	100	664	366	25	17	23	422	287	214	8	22	125	139	302	39	91	437	490	257	236	369	226	327	302	391	864	770	575	255	858	855	660	343
Human brain expression, post-natal (BrainSpan)	3131	0	0	3131	1728	1403	0	0	2667	124	186	246	330	103	409	153	87	718	387	28	34	23	510	249	100	16	29	112	147	376	48	136	540	536	259	219	418	265	335	316	484	634	777	772	530	739	831	813	425
Human brain expression, very high to high level (BrainSpan)	4600	1490	1382	1728	4600	0	0	0	4000	192	307	322	603	145	773	338	195	1195	681	54	50	38	946	503	237	24	54	196	251	492	78	156	763	838	399	335	556	336	513	437	621	1458	1153	878	524	1179	1455	1184	358
Human brain expression, high to medium level (BrainSpan)	4605	1547	1655	1403	0	4605	0	0	3829	81	167	178	332	80	504	199	105	749	372	20	15	23	324	245	361	3	8	167	177	444	41	128	584	654	412	337	567	402	489	453	603	1177	1111	1003	678	1422	1136	1014	677
Human brain expression, medium to low level (BrainSpan)	4596	0	0	0	0	0	4596	0	3681	76	97	134	181	50	353	142	57	546	234	26	13	24	104	83	301	1	0	128	131	434	23	123	434	518	425	347	548	368	500	405	699	873	987	1062	945	1071	985	980	1140
Human brain expression, low level to absent (BrainSpan)	4601	0	0	0	0	0	0	4601	3486	51	45	74	99	30	220	85	28	346	120	12	10	26	18	2	20	0	0	62	80	188	8	26	317	337	330	256	370	363	492	313	649	434	652	918	1594	428	561	934	1870
Human well-characterized genes (GO, terms with less than 500 genes)	15944	2611	2551	2667	4000	3829	3681	3486	15944	407	616	714	1230	309	1857	769	388	2849	1424	113	90	114	1353	761	833	28	62	549	633	1548	147	426	2082	2336	1551	1262	2038	1468	1990	1597	2538	3698	3398	3274	2987	3694	3605	3407	3177
Human neural function or pathway, synaptic pathways (KEGG)	407	53	96	124	192	81	76	51	407	407	114	212	146	47	110	43	54	407	281	113	90	114	117	73	18	6	26	24	49	68	12	16	185	188	56	66	100	52	86	106	82	168	104	77	42	174	103	73	38
Human neural function or pathway, synaptic components (GO)	622	105	183	186	307	167	97	45	616	114	622	308	363	101	277	102	73	622	508	24	30	16	185	136	39	9	23	43	73	116	31	44	280	347	81	109	136	68	126	118	91	230	180	115	59	274	154	89	48
Human neural function or pathway, nervous signal transmission (GO)	716	77	177	246	322	178	134	74	714	212	308	716	336	114	289	112	74	716	552	69	69	60	178	139	23	14	29	40	95	149	39	53	389	395	100	135	182	77	158	164	120	248	210	153	75	268	195	113	81
Human neural function or pathway, neuron projection (GO)	1230	282	323	330	603	332	181	99	1230	146	363	336	1230	243	887	282	300	1230	1131	42	29	35	326	222	103	16	39	112	160	246	46	71	490	615	219	251	358	204	268	275	265	509	337	207	89	527	309	189	97
Human neural function or pathway, neuron body (GO)	309	50	72	103	145	80	50	30	309	47	101	114	243	309	154	80	38	309	274	16	8	13	62	59	19	4	9	20	38	59	16	21	137	150	50	57	82	48	68	68	59	116	96	51	26	124	78	50	33
Human neural function or pathway, nervous system development (GO)	1874	432	436	409	773	504	353	220	1857	110	277	289	887	154	1874	774	305	1874	1018	38	19	28	333	246	147	11	33	212	229	405	53	106	684	993	476	475	577	367	497	404	443	796	471	337	156	704	432	335	205
Human neural function or pathway, nervous system development (GO)_CNS	774	197	187	153	338	199	142	85	769	43	102	112	282	80	774	774	67	774	331	10	9	11	123	96	60	4	13	119	109	203	25	58	337	497	263	233	270	185	269	200	215	364	192	128	52	280	192	138	68
Human neural function or pathway, axon guidance pathways (KEGG,NCI, Reactome)	388	113	100	87	195	105	57	28	388	54	73	74	300	38	305	67	388	388	332	20	7	14	131	73	53	8	13	46	51	68	10	14	130	191	80	88	142	64	84	68	102	189	110	54	16	203	86	52	26
Human neural function or pathway, union, inclusive (GO, KEGG,NCI, Reactome)	2874	562	664	718	1195	749	546	346	2849	407	622	716	1230	309	1874	774	388	2874	1424	113	90	114	554	375	192	19	52	254	316	547	85	156	1041	1357	584	591	794	467	651	565	608	1131	743	548	276	1059	709	502	322
Human neural function or pathway, union, stringent (GO, KEGG,NCI, Reactome)	1424	300	366	387	681	372	234	120	1424	281	508	552	1131	274	1018	331	332	1424	1424	93	79	78	358	250	104	17	46	120	189	283	59	84	615	752	258	295	404	217	314	317	289	592	387	244	109	594	355	235	117
Human neural function or pathway, cholinergic synapse (KEGG)	113	21	25	28	54	20	26	12	113	113	24	69	42	16	38	10	20	113	93	113	45	52	31	18	7	1	9	10	25	29	4	6	56	55	19	22	36	20	29	34	36	56	31	13	9	58	25	19	7
Human neural function or pathway, GABAergic synapse (KEGG)	90	14	17	34	50	15	13	10	90	90	30	69	29	8	19	9	7	90	79	45	90	40	27	16	2	1	6	6	10	13	3	4	42	41	9	13	14	5	13	19	9	39	22	16	8	34	25	23	3
Human neural function or pathway, serotonergic synapse (KEGG)	114	15	23	23	38	23	24	26	114	114	16	60	35	13	28	11	14	114	78	52	40	114	27	14	6	0	8	8	18	22	7	8	55	49	17	18	40	15	24	35	27	50	27	15	17	42	30	20	18
Human neural selected components, post-synaptic density (Bayes 2011)	1407	338	422	510	946	324	104	18	1353	117	185	178	326	62	333	123	131	554	358	31	27	27	1407	279	156	27	62	74	108	225	33	72	304	355	109	120	218	98	178	162	200	563	406	249	122	581	386	281	83
Mouse neural selected components, FMR1 targets (Darnell 2011)	840	212	287	249	503	245	83	2	761	73	136	139	222	59	246	96	73	375	250	18	16	14	279	840	178	16	33	53	91	128	35	47	237	304	97	97	156	68	130	111	125	319	261	116	30	575	104	41	37
Human neural selected components, FMR1 targets (Ascano 2012)	927	284	214	100	237	361	301	20	833	18	39	23	103	19	147	60	53	192	104	7	2	6	156	178	927	2	5	64	56	136	14	39	127	190	135	102	154	91	121	111	153	301	261	173	98	547	133	85	113
Human neural selected components, ARC complex (Kirov 2012)	28	3	8	16	24	3	1	0	28	6	9	14	16	4	11	4	8	19	17	1	1	0	27	16	2	28	10	4	7	8	4	4	11	13	2	3	7	1	3	3	6	15	6	6	0	19	2	6	1
Human neural selected components, NMDAR complex (Kirov 2012)	62	11	22	29	54	8	0	0	62	26	23	29	39	9	33	13	13	52	46	9	6	8	62	33	5	10	62	10	10	13	4	4	30	35	11	12	19	6	18	13	15	40	18	2	0	29	19	9	2
Mouse phenotype, complete lethality (MGI)	555	126	125	112	196	167	128	62	549	24	43	40	112	20	212	119	46	254	120	10	6	8	74	53	64	4	10	555	105	169	21	33	179	305	247	161	303	216	207	195	224	293	132	65	31	195	157	106	44
Human phenotype, nervous system abnormality, autosomal dominant or X-linked (HPO)	651	142	139	147	251	177	131	80	633	49	73	95	160	38	229	109	51	316	189	25	10	18	108	91	56	7	10	105	651	651	153	160	279	321	208	165	253	167	186	191	197	311	152	102	46	276	158	109	58
Human phenotype, nervous system abnormality (HPO)	1590	258	302	376	492	444	434	188	1548	68	116	149	246	59	405	203	68	547	283	29	13	22	225	128	136	8	13	169	651	1590	153	439	541	624	404	351	494	331	392	392	417	521	382	310	246	557	374	317	232
Human phenotype, higher mental function abnormality, autosomal dominant or X-linked (HPO)	153	32	39	48	78	41	23	8	147	12	31	39	46	16	53	25	10	85	59	4	3	7	33	35	14	4	4	21	153	153	153	153	80	85	36	31	49	27	49	42	37	76	36	21	8	64	38	28	12
Human phenotype, higher mental function abnormality (HPO)	439	57	91	136	156	128	123	26	426	16	44	53	71	21	106	58	14	156	84	6	4	8	72	47	39	4	4	33	160	439	153	439	173	185	79	89	125	80	105	93	101	126	104	91	82	142	114	91	67
Mouse phenotype, abnormal behavior or neurological (MGI)	2123	370	437	540	763	584	434	317	2082	185	280	389	490	137	684	337	130	1041	615	56	42	55	304	237	127	11	30	179	279	541	80	173	2123	1296	656	628	799	559	711	866	750	752	582	407	240	726	531	412	265
Mouse phenotype, abnormal nervous system phenotype (MGI)	2375	466	490	536	838	654	518	337	2336	188	347	395	615	150	993	497	191	1357	752	55	41	49	355	304	190	13	35	305	321	624	85	185	1296	2375	798	848	1000	613	785	713	762	902	661	428	235	862	550	437	291
Mouse phenotype, abnormal skeleton or cranium or limbs (MGI)	1588	295	257	259	399	412	425	330	1551	56	81	100	219	50	476	263	80	584	258	19	9	17	109	97	135	2	11	247	208	404	36	79	656	798	1588	611	795	630	639	619	779	675	385	274	155	523	399	322	197
Mouse phenotype, abnormal sensory system (MGI)	1293	217	236	219	335	337	347	256	1262	66	109	135	251	57	475	233	88	591	295	22	13	18	120	97	102	3	12	161	165	351	31	89	628	848	611	1293	578	426	499	525	524	461	359	243	136	411	304	273	177
Mouse phenotype, abnormal muscle or cardiovascular (MGI)	2059	336	369	418	556	567	548	370	2038	100	136	182	358	82	577	270	142	794	404	36	14	40	218	156	154	7	19	303	253	494	49	125	799	1000	795	578	2059	778	738	729	953	829	519	368	216	696	504	424	272
Mouse phenotype, abnormal hepatic or digestive system (MGI)	1493	247	226	265	336	402	368	363	1468	52	68	77	204	48	367	185	64	467	217	20	5	15	98	68	91	1	6	216	167	331	27	80	559	613	630	426	778	1493	724	666	860	555	364	274	209	434	362	310	247
Mouse phenotype, abnormal endo/exocrine or reproductive system (MGI)	2026	340	327	335	513	489	500	492	1990	86	126	158	268	68	497	269	84	651	314	29	13	24	178	130	121	3	18	207	186	392	49	105	711	785	639	499	738	724	2026	697	993	798	466	349	280	594	508	428	311
Mouse phenotype, abnormal integument or adipose or pigmentation (MGI)	1624	272	302	316	437	453	405	313	1597	106	118	164	275	68	404	200	68	565	317	34	19	35	162	111	111	3	13	195	191	392	42	93	866	713	619	525	729	666	697	1624	824	632	402	296	189	541	386	334	225
Mouse phenotype, abnormal immune system or hematological (MGI)	2605	391	349	484	621	603	699	649	2538	82	91	120	265	59	443	215	102	608	289	36	9	27	200	125	153	6	15	224	197	417	37	101	750	762	779	524	953	860	993	824	2605	841	580	510	496	723	625	583	484
Human predicted haploinsufficiency, high to very high (Huang 2010)	3984	1137	864	634	1458	1177	873	434	3698	168	230	248	509	116	796	364	189	1131	592	56	39	50	563	319	301	15	40	293	311	521	76	126	752	902	675	461	829	555	798	632	841	3984	0	0	0	1424	1152	829	337
Human predicted haploinsufficiency, high to medium (Huang 2010)	3975	717	770	777	1153	1111	987	652	3398	104	180	210	337	96	471	192	110	743	387	31	22	27	406	261	261	6	18	132	152	382	36	104	582	661	385	359	519	364	466	402	580	0	3975	0	0	1133	1042	868	615
Human predicted haploinsufficiency, medium to low (Huang 2010)	3979	534	575	772	878	1003	1062	918	3274	77	115	153	207	51	337	128	54	548	244	13	16	15	249	116	173	6	2	65	102	310	21	91	407	428	274	243	368	274	349	296	510	0	0	3979	1	801	846	949	965
Human predicted haploinsufficiency, low to very low (Huang 2010)	3912	255	417	530	524	678	945	1594	2987	42	59	75	89	26	156	52	16	276	109	9	8	17	122	30	98	0	0	31	46	246	8	82	240	235	155	136	216	209	280	189	496	0	0	1	3912	413	679	959	1478
Human predicted genic intolerance to missense variation, high to very high (Petrovski 2013)	4131	1004	858	739	1179	1422	1071	428	3694	174	274	268	527	124	704	280	203	1059	594	58	34	42	581	575	547	19	29	195	276	557	64	142	726	862	523	411	696	434	594	541	723	1424	1133	801	413	4131	0	0	0
Human predicted genic intolerance to missense variation, high to medium (Petrovski 2013)	4185	905	855	831	1455	1136	985	561	3605	103	154	195	309	78	432	192	86	709	355	25	25	30	386	104	133	2	19	157	158	374	38	114	531	550	399	304	504	362	508	386	625	1152	1042	846	679	0	4185	1	0
Human predicted genic intolerance to missense variation, medium to low (Petrovski 2013)	4190	660	725	813	1184	1014	980	934	3407	73	89	113	189	50	335	138	52	502	235	19	23	20	281	41	85	6	9	106	109	317	28	91	412	437	322	273	424	310	428	334	583	829	868	949	959	0	1	4190	1
Human predicted genic intolerance to missense variation, low to very low (Petrovski 2013)	4153	267	343	425	358	677	1140	1870	3177	38	48	81	97	33	205	68	26	322	117	7	3	18	83	37	113	1	2	44	58	232	12	67	265	291	197	177	272	247	311	225	484	337	615	965	1478	0	0	1	4153
Mouse dysregulated expression induced by Dgcr8 deletion (Stark 2008)	3558	762	636	581	941	1038	975	563	2989	100	161	170	314	57	483	191	121	722	361	25	19	21	329	236	202	12	20	160	174	354	40	90	530	593	404	313	530	377	478	411	606	1068	893	688	505	1006	908	809	572
Human disease risk candidate genes, schizophrenia, whole exome sequencing denovo (Guipponi 2014; McCarthy 2014; Xu 2012; Fromer 2014; Gulsuner 2013; Girard 2011)	702	135	118	106	173	186	196	138	596	29	42	47	79	18	109	36	33	153	95	13	8	10	74	112	87	4	8	37	45	89	9	22	109	135	80	74	122	73	105	80	133	192	168	134	112	309	129	100	121
Human disease risk candidate genes, schizophrenia (Fromer 2014)	464	86	79	77	121	121	132	86	395	18	32	30	54	12	75	21	22	103	62	8	3	6	54	71	52	4	6	20	33	59	4	12	77	91	51	50	80	43	71	56	86	127	107	91	76	198	79	77	83
Human neural selected components, voltage-gated calcium channels (Purcell 2014)	26	3	7	6	7	9	4	6	26	6	9	14	13	4	12	1	10	20	16	6	6	6	5	7	0	0	0	4	5	5	2	2	15	17	4	5	14	2	7	5	3	10	9	5	3	15	6	5	1
Human phenotype, abnormal extra pyramidal motor function (HPO)	85	7	20	32	36	23	23	3	83	4	13	21	20	7	26	17	2	41	23	0	0	1	14	13	10	1	0	8	45	85	34	62	47	44	17	23	25	14	28	24	22	30	22	19	10	34	19	18	11
Human phenotype, abnormal extra pyramidal motor function, autosomal dominant or X-linked (HPO)	45	6	11	18	23	12	9	1	44	2	10	13	16	5	17	12	2	27	18	0	0	1	8	9	8	1	0	4	45	45	34	36	27	25	11	14	18	9	17	17	15	23	11	8	1	21	10	8	5
Human phenotype, psychosis (HPO)	36	3	9	12	12	12	9	2	36	2	5	6	6	2	11	4	2	17	7	1	1	2	6	4	3	0	1	6	19	36	14	25	21	23	7	11	17	12	13	14	11	11	16	6	1	14	9	8	3
Human phenotype, psychosis, autosomal dominant or X-linked (HPO)	18	3	4	7	8	6	2	1	18	2	4	2	5	2	7	3	2	10	5	1	1	2	3	2	1	0	1	4	18	18	13	13	9	12	6	7	9	4	8	6	7	8	8	1	0	7	5	4	2
Human miR predicted targets, miR-137, top 200 (TargetScan, Diana MicroT)	200	38	40	34	47	65	62	24	173	6	8	13	10	4	29	10	3	39	18	1	1	2	16	8	9	1	1	7	9	14	2	2	29	33	21	19	28	16	30	20	29	57	46	41	35	52	49	46	37
Human miR predicted targets, miR-137, top 400 (TargetScan, Diana MicroT)	400	75	75	57	89	118	122	65	336	13	16	22	26	5	47	17	3	72	33	2	2	4	29	14	18	1	3	14	15	26	3	6	54	58	40	33	56	28	52	42	64	116	92	77	60	102	101	86	73
Human miR predicted targets, miR-137, top 800 (TargetScan, Diana MicroT)	800	154	153	112	186	233	250	122	666	23	32	47	66	15	104	45	15	156	76	5	5	6	68	56	42	3	8	29	35	67	8	15	112	130	95	63	115	72	101	88	119	235	201	149	109	216	207	160	147
Human miR predicted targets, miR-185, top 200 (TargetScan, Diana MicroT)	200	31	28	42	49	52	52	42	166	2	7	5	13	2	33	12	7	41	15	0	0	0	21	17	6	0	1	10	10	20	1	4	23	26	14	11	24	12	23	15	26	34	44	46	45	44	44	57	41
Human miR predicted targets, miR-185, top 400 (TargetScan, Diana MicroT)	400	68	67	74	98	111	105	78	329	10	21	19	33	6	57	26	14	90	38	2	4	4	39	37	13	1	1	18	18	31	4	9	55	62	32	25	49	21	42	31	56	82	98	85	81	102	95	103	71
Human miR predicted targets, miR-185, top 800 (TargetScan, Diana MicroT)	800	159	149	149	218	239	197	130	660	22	43	40	75	18	116	48	28	174	88	5	6	5	76	73	41	4	4	35	44	74	13	22	116	134	74	57	102	65	100	74	129	185	185	177	149	216	188	198	133
Human disease risk genes candidates, schizophrenia, seeded network (Merico 2014)	450	95	160	141	247	149	35	15	441	86	165	163	219	53	224	87	89	356	274	24	12	18	165	131	41	11	23	41	56	90	15	26	223	264	66	77	119	51	100	100	72	188	142	76	31	221	98	64	28
Human disease risk candidate genes, parkinson, literature curated (Butcher submitted)	43	3	14	11	17	11	11	2	39	1	4	9	7	3	10	6	1	17	8	0	0	0	10	8	3	1	1	3	11	25	6	15	20	21	5	5	12	5	9	12	12	15	9	11	4	16	7	8	11
Human disease risk genes candidates, parkinson, seeded network, all (Endeavour)	1561	307	351	374	603	429	308	203	1444	72	92	115	176	54	238	113	53	361	202	20	16	12	269	137	114	10	21	101	131	279	41	101	299	306	157	147	251	206	247	196	296	503	382	307	236	458	424	319	258
Human disease risk genes candidates, parkinson, seeded network, top 1000 (Endeavour)	1000	201	238	261	434	266	180	110	949	61	74	94	140	42	170	83	39	263	161	18	16	11	223	100	88	9	17	66	97	209	34	84	210	213	95	91	175	139	160	139	205	360	234	185	153	325	256	197	168
Human disease risk genes candidates, parkinson, seeded network, top 500 (Endeavour)	500	101	135	138	238	136	77	44	479	38	52	63	90	29	96	49	25	157	101	8	8	7	143	65	49	7	13	38	56	107	26	49	122	126	49	46	84	61	81	69	95	198	124	92	54	170	140	87	78
Human neural selected components, DISC1 interactome, top 25 (GeneMANIA)	26	4	5	9	9	9	6	2	22	0	1	2	3	0	8	6	2	9	4	0	0	0	6	6	2	0	0	1	0	4	0	1	3	9	3	3	3	2	4	3	5	8	5	7	2	8	4	1	6
Human neural selected components, DISC1 interactome, top 50 (GeneMANIA)	51	15	9	16	22	18	8	3	44	1	2	4	9	3	18	8	7	20	13	1	0	0	13	16	5	0	1	2	2	8	0	2	6	18	5	6	6	4	8	3	6	18	10	11	6	22	7	7	10
Human neural selected components, DISC1 interactome, top 100 (GeneMANIA)	101	38	24	24	49	37	11	4	91	2	9	10	25	5	33	15	15	43	28	2	0	0	27	29	19	1	4	6	7	14	1	3	19	34	10	12	15	8	17	7	14	45	21	18	7	46	20	16	12
[truncated: 22 more columns]

## Sheet: DGCR8 intersection - Count
	All genes in set	Mouse dysregulated expression induced by Dgcr8 deletion (Stark 2008).AND.Human brain expression, pre-natal (BrainSpan)	Mouse dysregulated expression induced by Dgcr8 deletion (Stark 2008).AND.Human brain expression, balanced pre- and post-natal (BrainSpan)	Mouse dysregulated expression induced by Dgcr8 deletion (Stark 2008).AND.Human brain expression, post-natal (BrainSpan)	Mouse dysregulated expression induced by Dgcr8 deletion (Stark 2008).AND.Human brain expression, very high to high level (BrainSpan)	Mouse dysregulated expression induced by Dgcr8 deletion (Stark 2008).AND.Human brain expression, high to medium level (BrainSpan)	Mouse dysregulated expression induced by Dgcr8 deletion (Stark 2008).AND.Human brain expression, medium to low level (BrainSpan)	Mouse dysregulated expression induced by Dgcr8 deletion (Stark 2008).AND.Human brain expression, low level to absent (BrainSpan)	Mouse dysregulated expression induced by Dgcr8 deletion (Stark 2008).AND.Human well-characterized genes (GO, terms with less than 500 genes)	Mouse dysregulated expression induced by Dgcr8 deletion (Stark 2008).AND.Human neural function or pathway, synaptic pathways (KEGG)	Mouse dysregulated expression induced by Dgcr8 deletion (Stark 2008).AND.Human neural function or pathway, synaptic components (GO)	Mouse dysregulated expression induced by Dgcr8 deletion (Stark 2008).AND.Human neural function or pathway, nervous signal transmission (GO)	Mouse dysregulated expression induced by Dgcr8 deletion (Stark 2008).AND.Human neural function or pathway, neuron projection (GO)	Mouse dysregulated expression induced by Dgcr8 deletion (Stark 2008).AND.Human neural function or pathway, neuron body (GO)	Mouse dysregulated expression induced by Dgcr8 deletion (Stark 2008).AND.Human neural function or pathway, nervous system development (GO)	Mouse dysregulated expression induced by Dgcr8 deletion (Stark 2008).AND.Human neural function or pathway, nervous system development (GO)_CNS	Mouse dysregulated expression induced by Dgcr8 deletion (Stark 2008).AND.Human neural function or pathway, axon guidance pathways (KEGG,NCI, Reactome)	Mouse dysregulated expression induced by Dgcr8 deletion (Stark 2008).AND.Human neural function or pathway, union, inclusive (GO, KEGG,NCI, Reactome)	Mouse dysregulated expression induced by Dgcr8 deletion (Stark 2008).AND.Human neural function or pathway, union, stringent (GO, KEGG,NCI, Reactome)	Mouse dysregulated expression induced by Dgcr8 deletion (Stark 2008).AND.Human neural function or pathway, cholinergic synapse (KEGG)	Mouse dysregulated expression induced by Dgcr8 deletion (Stark 2008).AND.Human neural function or pathway, GABAergic synapse (KEGG)	Mouse dysregulated expression induced by Dgcr8 deletion (Stark 2008).AND.Human neural function or pathway, serotonergic synapse (KEGG)	Mouse dysregulated expression induced by Dgcr8 deletion (Stark 2008).AND.Human neural selected components, post-synaptic density (Bayes 2011)	Mouse dysregulated expression induced by Dgcr8 deletion (Stark 2008).AND.Mouse neural selected components, FMR1 targets (Darnell 2011)	Mouse dysregulated expression induced by Dgcr8 deletion (Stark 2008).AND.Human neural selected components, FMR1 targets (Ascano 2012)	Mouse dysregulated expression induced by Dgcr8 deletion (Stark 2008).AND.Human neural selected components, ARC complex (Kirov 2012)	Mouse dysregulated expression induced by Dgcr8 deletion (Stark 2008).AND.Human neural selected components, NMDAR complex (Kirov 2012)	Mouse dysregulated expression induced by Dgcr8 deletion (Stark 2008).AND.Mouse phenotype, complete lethality (MGI)	Mouse dysregulated expression induced by Dgcr8 deletion (Stark 2008).AND.Human phenotype, nervous system abnormality, autosomal dominant or X-linked (HPO)	Mouse dysregulated expression induced by Dgcr8 deletion (Stark 2008).AND.Human phenotype, nervous system abnormality (HPO)	Mouse dysregulated expression induced by Dgcr8 deletion (Stark 2008).AND.Human phenotype, higher mental function abnormality, autosomal dominant or X-linked (HPO)	Mouse dysregulated expression induced by Dgcr8 deletion (Stark 2008).AND.Human phenotype, higher mental function abnormality (HPO)	Mouse dysregulated expression induced by Dgcr8 deletion (Stark 2008).AND.Mouse phenotype, abnormal behavior or neurological (MGI)	Mouse dysregulated expression induced by Dgcr8 deletion (Stark 2008).AND.Mouse phenotype, abnormal nervous system phenotype (MGI)	Mouse dysregulated expression induced by Dgcr8 deletion (Stark 2008).AND.Mouse phenotype, abnormal skeleton or cranium or limbs (MGI)	Mouse dysregulated expression induced by Dgcr8 deletion (Stark 2008).AND.Mouse phenotype, abnormal sensory system (MGI)	Mouse dysregulated expression induced by Dgcr8 deletion (Stark 2008).AND.Mouse phenotype, abnormal muscle or cardiovascular (MGI)	Mouse dysregulated expression induced by Dgcr8 deletion (Stark 2008).AND.Mouse phenotype, abnormal hepatic or digestive system (MGI)	Mouse dysregulated expression induced by Dgcr8 deletion (Stark 2008).AND.Mouse phenotype, abnormal endo/exocrine or reproductive system (MGI)	Mouse dysregulated expression induced by Dgcr8 deletion (Stark 2008).AND.Mouse phenotype, abnormal integument or adipose or pigmentation (MGI)	Mouse dysregulated expression induced by Dgcr8 deletion (Stark 2008).AND.Mouse phenotype, abnormal immune system or hematological (MGI)	Mouse dysregulated expression induced by Dgcr8 deletion (Stark 2008).AND.Human predicted haploinsufficiency, high to very high (Huang 2010)	Mouse dysregulated expression induced by Dgcr8 deletion (Stark 2008).AND.Human predicted haploinsufficiency, high to medium (Huang 2010)	Mouse dysregulated expression induced by Dgcr8 deletion (Stark 2008).AND.Human predicted haploinsufficiency, medium to low (Huang 2010)	Mouse dysregulated expression induced by Dgcr8 deletion (Stark 2008).AND.Human predicted haploinsufficiency, low to very low (Huang 2010)	Mouse dysregulated expression induced by Dgcr8 deletion (Stark 2008).AND.Human predicted genic intolerance to missense variation, high to very high (Petrovski 2013)	Mouse dysregulated expression induced by Dgcr8 deletion (Stark 2008).AND.Human predicted genic intolerance to missense variation, high to medium (Petrovski 2013)	Mouse dysregulated expression induced by Dgcr8 deletion (Stark 2008).AND.Human predicted genic intolerance to missense variation, medium to low (Petrovski 2013)	Mouse dysregulated expression induced by Dgcr8 deletion (Stark 2008).AND.Human predicted genic intolerance to missense variation, low to very low (Petrovski 2013)
Mouse dysregulated expression induced by Dgcr8 deletion (Stark 2008).AND.Human brain expression, pre-natal (BrainSpan)	762	762	0	0	368	394	0	0	657	12	30	20	85	13	124	54	44	165	87	3	1	2	74	63	63	1	5	39	45	67	10	15	120	143	91	64	118	83	99	83	110	327	183	118	49	281	228	157	62
Mouse dysregulated expression induced by Dgcr8 deletion (Stark 2008).AND.Human brain expression, balanced pre- and post-natal (BrainSpan)	636	0	636	0	277	359	0	0	552	26	48	37	78	12	105	46	24	160	87	9	5	5	101	67	43	4	6	39	35	60	10	15	109	132	69	58	97	61	74	89	76	238	180	113	44	196	196	155	52
Mouse dysregulated expression induced by Dgcr8 deletion (Stark 2008).AND.Human brain expression, post-natal (BrainSpan)	581	0	0	581	296	285	0	0	505	41	49	75	82	21	97	39	24	187	104	7	11	8	119	72	22	6	9	29	41	78	14	24	128	131	58	55	104	61	78	68	106	150	187	120	76	178	148	147	71
Mouse dysregulated expression induced by Dgcr8 deletion (Stark 2008).AND.Human brain expression, very high to high level (BrainSpan)	941	368	277	296	941	0	0	0	834	49	80	82	143	30	184	84	55	297	166	10	10	5	200	127	50	9	16	52	64	102	20	26	193	226	107	86	147	95	118	113	136	363	276	145	75	291	314	216	62
Mouse dysregulated expression induced by Dgcr8 deletion (Stark 2008).AND.Human brain expression, high to medium level (BrainSpan)	1038	394	359	285	0	1038	0	0	880	30	47	50	102	16	142	55	37	215	112	9	7	10	94	75	78	2	4	55	57	103	14	28	164	180	111	91	172	110	133	127	156	352	274	206	94	364	258	243	123
Mouse dysregulated expression induced by Dgcr8 deletion (Stark 2008).AND.Human brain expression, medium to low level (BrainSpan)	975	0	0	0	0	0	975	0	798	12	26	26	48	9	103	32	17	141	58	3	1	2	32	33	66	1	0	39	40	109	5	30	107	121	109	82	135	95	131	100	182	264	230	213	169	272	250	200	193
Mouse dysregulated expression induced by Dgcr8 deletion (Stark 2008).AND.Human brain expression, low level to absent (BrainSpan)	563	0	0	0	0	0	0	563	452	7	6	11	18	2	49	19	10	62	21	3	1	3	1	1	7	0	0	14	13	39	1	6	64	63	73	53	75	74	93	68	129	82	105	120	159	75	81	141	185
Mouse dysregulated expression induced by Dgcr8 deletion (Stark 2008).AND.Human well-characterized genes (GO, terms with less than 500 genes)	2989	657	552	505	834	880	798	452	2989	100	158	170	314	57	479	190	121	715	361	25	19	21	313	213	184	12	20	159	170	346	38	87	523	590	397	307	528	374	472	408	593	997	754	575	393	901	791	667	452
Mouse dysregulated expression induced by Dgcr8 deletion (Stark 2008).AND.Human neural function or pathway, synaptic pathways (KEGG)	100	12	26	41	49	30	12	7	100	100	26	56	37	8	26	7	10	100	75	25	19	21	34	22	7	2	6	5	14	18	5	5	48	60	9	19	27	14	25	25	18	47	24	17	8	48	32	13	4
Mouse dysregulated expression induced by Dgcr8 deletion (Stark 2008).AND.Human neural function or pathway, synaptic components (GO)	161	30	48	49	80	47	26	6	158	26	161	77	96	22	67	26	23	161	126	6	4	2	56	44	11	4	6	14	18	27	7	8	79	97	20	33	38	24	41	35	27	71	46	21	14	78	36	23	12
Mouse dysregulated expression induced by Dgcr8 deletion (Stark 2008).AND.Human neural function or pathway, nervous signal transmission (GO)	170	20	37	75	82	50	26	11	170	56	77	170	87	21	70	29	18	170	139	15	16	11	56	47	8	7	9	10	26	41	11	14	104	114	24	40	47	20	43	40	28	66	53	32	13	82	43	23	15
Mouse dysregulated expression induced by Dgcr8 deletion (Stark 2008).AND.Human neural function or pathway, neuron projection (GO)	314	85	78	82	143	102	48	18	314	37	96	87	314	48	228	76	92	314	290	8	8	8	91	65	31	8	11	34	48	68	12	16	133	171	62	78	106	59	77	80	68	165	88	33	12	150	83	44	25
Mouse dysregulated expression induced by Dgcr8 deletion (Stark 2008).AND.Human neural function or pathway, neuron body (GO)	57	13	12	21	30	16	9	2	57	8	22	21	48	57	33	21	13	57	54	2	2	2	14	14	3	2	2	3	6	10	3	4	25	33	9	12	19	12	12	14	12	32	11	9	4	27	13	9	7
Mouse dysregulated expression induced by Dgcr8 deletion (Stark 2008).AND.Human neural function or pathway, nervous system development (GO)	483	124	105	97	184	142	103	49	479	26	67	70	228	33	483	191	94	483	261	7	2	5	86	71	40	4	10	67	71	109	14	22	179	263	134	139	160	110	143	114	116	241	131	67	21	207	114	82	52
Mouse dysregulated expression induced by Dgcr8 deletion (Stark 2008).AND.Human neural function or pathway, nervous system development (GO)_CNS	191	54	46	39	84	55	32	19	190	7	26	29	76	21	191	191	23	191	88	2	0	2	27	27	13	2	4	36	31	50	4	9	84	133	69	68	72	53	65	55	51	104	47	25	6	81	51	34	13
Mouse dysregulated expression induced by Dgcr8 deletion (Stark 2008).AND.Human neural function or pathway, axon guidance pathways (KEGG,NCI, Reactome)	121	44	24	24	55	37	17	10	121	10	23	18	92	13	94	23	121	121	100	2	1	3	42	21	17	3	4	19	14	21	5	6	42	67	29	36	51	24	34	25	34	68	34	10	3	68	26	16	9
Mouse dysregulated expression induced by Dgcr8 deletion (Stark 2008).AND.Human neural function or pathway, union, inclusive (GO, KEGG,NCI, Reactome)	722	165	160	187	297	215	141	62	715	100	161	170	314	57	483	191	121	722	361	25	19	21	157	109	55	9	16	81	90	140	22	32	277	370	160	170	221	135	180	154	161	340	195	105	41	303	189	116	71
Mouse dysregulated expression induced by Dgcr8 deletion (Stark 2008).AND.Human neural function or pathway, union, stringent (GO, KEGG,NCI, Reactome)	361	87	87	104	166	112	58	21	361	75	126	139	290	54	261	88	100	361	361	21	17	17	102	78	33	7	14	37	54	77	15	19	165	208	66	92	114	59	90	90	68	184	99	45	16	171	93	54	28
Mouse dysregulated expression induced by Dgcr8 deletion (Stark 2008).AND.Human neural function or pathway, cholinergic synapse (KEGG)	25	3	9	7	10	9	3	3	25	25	6	15	8	2	7	2	2	25	21	25	11	11	8	6	4	0	1	1	5	6	1	1	13	15	3	5	9	4	7	8	5	11	5	4	3	15	5	3	0
Mouse dysregulated expression induced by Dgcr8 deletion (Stark 2008).AND.Human neural function or pathway, GABAergic synapse (KEGG)	19	1	5	11	10	7	1	1	19	19	4	16	8	2	2	0	1	19	17	11	19	7	7	5	2	0	0	0	2	2	0	0	12	10	0	3	5	0	5	4	2	9	3	3	2	10	6	2	0
Mouse dysregulated expression induced by Dgcr8 deletion (Stark 2008).AND.Human neural function or pathway, serotonergic synapse (KEGG)	21	2	5	8	5	10	2	3	21	21	2	11	8	2	5	2	3	21	17	11	7	21	8	4	2	0	1	1	4	5	1	1	13	13	1	2	10	3	6	7	2	11	2	2	2	9	9	4	1
Mouse dysregulated expression induced by Dgcr8 deletion (Stark 2008).AND.Human neural selected components, post-synaptic density (Bayes 2011)	329	74	101	119	200	94	32	1	313	34	56	56	91	14	86	27	42	157	102	8	7	8	329	85	35	12	20	12	26	51	10	17	82	94	19	30	55	22	32	35	36	134	109	55	18	164	83	50	19
Mouse dysregulated expression induced by Dgcr8 deletion (Stark 2008).AND.Mouse neural selected components, FMR1 targets (Darnell 2011)	236	63	67	72	127	75	33	1	213	22	44	47	65	14	71	27	21	109	78	6	5	4	85	236	39	8	12	17	33	40	12	14	72	98	32	27	53	23	42	38	41	89	85	31	8	173	31	7	12
Mouse dysregulated expression induced by Dgcr8 deletion (Stark 2008).AND.Human neural selected components, FMR1 targets (Ascano 2012)	202	63	43	22	50	78	66	7	184	7	11	8	31	3	40	13	17	55	33	4	2	2	35	39	202	1	3	20	11	24	4	10	32	55	34	32	49	24	37	36	43	63	68	40	11	137	24	15	18
Mouse dysregulated expression induced by Dgcr8 deletion (Stark 2008).AND.Human neural selected components, ARC complex (Kirov 2012)	12	1	4	6	9	2	1	0	12	2	4	7	8	2	4	2	3	9	7	0	0	0	12	8	1	12	6	0	2	2	1	1	3	5	1	2	2	1	1	1	1	7	1	4	1	9	0	3	1
Mouse dysregulated expression induced by Dgcr8 deletion (Stark 2008).AND.Human neural selected components, NMDAR complex (Kirov 2012)	20	5	6	9	16	4	0	0	20	6	6	9	11	2	10	4	4	16	14	1	0	1	20	12	3	6	20	2	2	3	2	2	11	12	3	4	5	3	5	3	4	12	7	1	0	11	5	3	1
Mouse dysregulated expression induced by Dgcr8 deletion (Stark 2008).AND.Mouse phenotype, complete lethality (MGI)	160	39	39	29	52	55	39	14	159	5	14	10	34	3	67	36	19	81	37	1	0	1	12	17	20	0	2	160	31	44	4	5	50	93	75	52	97	65	67	63	79	95	40	12	4	65	48	26	12
Mouse dysregulated expression induced by Dgcr8 deletion (Stark 2008).AND.Human phenotype, nervous system abnormality, autosomal dominant or X-linked (HPO)	174	45	35	41	64	57	40	13	170	14	18	26	48	6	71	31	14	90	54	5	2	4	26	33	11	2	2	31	174	174	40	43	76	88	64	53	79	51	51	47	46	96	40	22	7	79	44	31	13
Mouse dysregulated expression induced by Dgcr8 deletion (Stark 2008).AND.Human phenotype, nervous system abnormality (HPO)	354	67	60	78	102	103	109	39	346	18	27	41	68	10	109	50	21	140	77	6	2	5	51	40	24	2	3	44	174	354	40	90	134	156	109	93	132	87	97	94	88	148	92	57	37	137	90	73	39
Mouse dysregulated expression induced by Dgcr8 deletion (Stark 2008).AND.Human phenotype, higher mental function abnormality, autosomal dominant or X-linked (HPO)	40	10	10	14	20	14	5	1	38	5	7	11	12	3	14	4	5	22	15	1	0	1	10	12	4	1	2	4	40	40	40	40	22	24	11	9	12	5	8	12	4	19	15	4	2	19	12	7	2
Mouse dysregulated expression induced by Dgcr8 deletion (Stark 2008).AND.Human phenotype, higher mental function abnormality (HPO)	90	15	15	24	26	28	30	6	87	5	8	14	16	4	22	9	6	32	19	1	0	1	17	14	10	1	2	5	43	90	40	90	39	43	16	18	24	15	17	21	16	29	33	17	10	35	27	16	11
Mouse dysregulated expression induced by Dgcr8 deletion (Stark 2008).AND.Mouse phenotype, abnormal behavior or neurological (MGI)	530	120	109	128	193	164	107	64	523	48	79	104	133	25	179	84	42	277	165	13	12	13	82	72	32	3	11	50	76	134	22	39	530	338	171	165	208	133	187	216	254	221	150	91	37	205	139	114	56
Mouse dysregulated expression induced by Dgcr8 deletion (Stark 2008).AND.Mouse phenotype, abnormal nervous system phenotype (MGI)	593	143	132	131	226	180	121	63	590	60	97	114	171	33	263	133	67	370	208	15	10	13	94	98	55	5	12	93	88	156	24	43	338	593	206	213	262	163	213	192	197	271	165	88	37	238	151	111	60
Mouse dysregulated expression induced by Dgcr8 deletion (Stark 2008).AND.Mouse phenotype, abnormal skeleton or cranium or limbs (MGI)	404	91	69	58	107	111	109	73	397	9	20	24	62	9	134	69	29	160	66	3	0	1	19	32	34	1	3	75	64	109	11	16	171	206	404	164	211	171	164	161	199	202	98	50	28	155	95	91	38
Mouse dysregulated expression induced by Dgcr8 deletion (Stark 2008).AND.Mouse phenotype, abnormal sensory system (MGI)	313	64	58	55	86	91	82	53	307	19	33	40	78	12	139	68	36	170	92	5	3	2	30	27	32	2	4	52	53	93	9	18	165	213	164	313	168	120	134	131	144	141	84	41	30	115	77	66	37
Mouse dysregulated expression induced by Dgcr8 deletion (Stark 2008).AND.Mouse phenotype, abnormal muscle or cardiovascular (MGI)	530	118	97	104	147	172	135	75	528	27	38	47	106	19	160	72	51	221	114	9	5	10	55	53	49	2	5	97	79	132	12	24	208	262	211	168	530	216	201	204	181	254	137	69	36	209	128	96	58
Mouse dysregulated expression induced by Dgcr8 deletion (Stark 2008).AND.Mouse phenotype, abnormal hepatic or digestive system (MGI)	377	83	61	61	95	110	95	74	374	14	24	20	59	12	110	53	24	135	59	4	0	3	22	23	24	1	3	65	51	87	5	15	133	163	171	120	216	377	199	183	214	174	97	54	32	120	98	92	50
Mouse dysregulated expression induced by Dgcr8 deletion (Stark 2008).AND.Mouse phenotype, abnormal endo/exocrine or reproductive system (MGI)	478	99	74	78	118	133	131	93	472	25	41	43	77	12	143	65	34	180	90	7	5	6	32	42	37	1	5	67	51	97	8	17	187	213	164	134	201	199	478	172	246	236	101	67	44	153	137	102	62
Mouse dysregulated expression induced by Dgcr8 deletion (Stark 2008).AND.Mouse phenotype, abnormal integument or adipose or pigmentation (MGI)	411	83	89	68	113	127	100	68	408	25	35	40	80	14	114	55	25	154	90	8	4	7	35	38	36	1	3	63	47	94	12	21	216	192	161	131	204	183	172	411	198	188	105	65	32	155	96	91	45
Mouse dysregulated expression induced by Dgcr8 deletion (Stark 2008).AND.Mouse phenotype, abnormal immune system or hematological (MGI)	606	110	76	106	136	156	182	129	593	18	27	28	68	12	116	51	34	161	68	5	2	3	36	41	43	3	2	79	46	88	4	16	181	197	199	144	254	214	246	198	606	236	142	103	92	188	161	142	88
Mouse dysregulated expression induced by Dgcr8 deletion (Stark 2008).AND.Human predicted haploinsufficiency, high to very high (Huang 2010)	1068	327	238	150	363	352	264	82	997	47	71	66	165	32	241	104	68	340	184	11	9	11	134	89	63	7	12	95	96	148	19	29	221	271	202	141	254	174	236	188	236	1068	0	0	0	397	316	230	73
Mouse dysregulated expression induced by Dgcr8 deletion (Stark 2008).AND.Human predicted haploinsufficiency, high to medium (Huang 2010)	893	183	180	187	276	274	230	105	754	24	46	53	88	11	131	47	34	195	99	5	3	2	109	85	68	1	7	40	40	92	15	33	150	165	98	84	137	97	101	105	142	0	893	0	0	314	227	191	111
Mouse dysregulated expression induced by Dgcr8 deletion (Stark 2008).AND.Human predicted haploinsufficiency, medium to low (Huang 2010)	688	118	113	120	145	206	213	120	575	17	21	32	33	9	67	25	10	105	45	4	3	2	55	31	40	4	1	12	22	57	4	17	91	88	50	41	69	54	67	65	103	0	0	688	0	159	174	187	126
Mouse dysregulated expression induced by Dgcr8 deletion (Stark 2008).AND.Human predicted haploinsufficiency, low to very low (Huang 2010)	505	49	44	76	75	94	169	159	393	8	14	13	12	4	21	6	3	41	16	3	2	4	18	8	11	0	2	4	7	37	2	10	36	37	28	30	37	32	44	32	92	0	0	0	505	62	101	121	181
Mouse dysregulated expression induced by Dgcr8 deletion (Stark 2008).AND.Human predicted genic intolerance to missense variation, high to very high (Petrovski 2013)	1006	281	196	178	291	364	272	75	901	48	78	82	150	27	207	81	68	303	171	15	10	9	164	173	137	9	11	65	79	137	19	35	205	238	155	115	209	120	153	155	188	397	314	159	62	1006	0	0	0
Mouse dysregulated expression induced by Dgcr8 deletion (Stark 2008).AND.Human predicted genic intolerance to missense variation, high to medium (Petrovski 2013)	908	228	196	148	314	258	250	81	791	32	36	43	83	13	114	51	26	189	93	5	6	9	83	31	24	0	5	48	44	90	12	27	139	151	95	77	128	98	137	96	161	316	227	174	101	0	908	0	0
Mouse dysregulated expression induced by Dgcr8 deletion (Stark 2008).AND.Human predicted genic intolerance to missense variation, medium to low (Petrovski 2013)	809	157	155	147	216	243	200	141	667	13	23	23	44	9	82	34	16	116	54	3	2	1	50	7	15	2	4	26	31	73	7	16	96	111	91	66	114	92	102	91	142	230	191	187	121	0	0	809	0
Mouse dysregulated expression induced by Dgcr8 deletion (Stark 2008).AND.Human predicted genic intolerance to missense variation, low to very low (Petrovski 2013)	572	62	52	71	62	123	193	185	452	4	12	15	25	7	52	13	9	71	28	0	0	1	19	12	18	1	1	12	13	39	2	11	56	60	38	37	58	50	62	45	88	73	111	126	181	0	0	0	572
Mouse dysregulated expression induced by Dgcr8 deletion (Stark 2008).AND.Human disease risk candidate genes, schizophrenia, whole exome sequencing denovo (Guipponi 2014; McCarthy 2014; Xu 2012; Fromer 2014; Gulsuner 2013; Girard 2011)	176	42	27	34	52	51	52	19	155	13	18	20	29	5	38	13	12	58	37	6	4	5	26	40	23	2	4	12	17	26	4	6	36	41	22	22	38	20	31	27	39	62	50	23	19	93	30	23	23
Mouse dysregulated expression induced by Dgcr8 deletion (Stark 2008).AND.Human disease risk candidate genes, schizophrenia (Fromer 2014)	123	27	19	29	36	39	36	11	109	8	16	12	22	4	29	10	9	42	26	3	1	3	19	30	16	2	3	8	13	19	3	4	26	30	14	14	27	13	22	17	22	42	39	16	15	67	19	14	19
Mouse dysregulated expression induced by Dgcr8 deletion (Stark 2008).AND.Human neural selected components, voltage-gated calcium channels (Purcell 2014)	3	0	1	1	0	2	0	1	3	1	1	1	2	0	2	0	2	2	2	1	1	1	2	0	0	0	0	0	2	2	1	1	3	3	0	2	3	1	2	0	1	1	1	1	0	2	0	1	0
Mouse dysregulated expression induced by Dgcr8 deletion (Stark 2008).AND.Human phenotype, abnormal extra pyramidal motor function (HPO)	21	2	2	7	4	7	10	0	20	0	3	4	4	1	8	3	1	10	6	0	0	0	3	3	1	0	0	2	12	21	10	17	13	12	6	5	6	1	4	5	3	7	7	5	4	8	3	1	6
Mouse dysregulated expression induced by Dgcr8 deletion (Stark 2008).AND.Human phenotype, abnormal extra pyramidal motor function, autosomal dominant or X-linked (HPO)	12	2	1	4	3	4	5	0	11	0	2	2	3	1	4	2	1	5	4	0	0	0	1	2	1	0	0	0	12	12	10	12	7	6	4	4	4	1	3	4	3	5	3	3	0	5	2	2	2
Mouse dysregulated expression induced by Dgcr8 deletion (Stark 2008).AND.Human phenotype, psychosis (HPO)	9	1	0	4	4	1	3	1	9	0	0	0	0	0	4	0	0	4	0	0	0	0	0	0	1	0	0	0	4	9	3	7	4	5	2	2	3	3	0	3	3	2	3	3	1	4	2	2	0
Mouse dysregulated expression induced by Dgcr8 deletion (Stark 2008).AND.Human phenotype, psychosis, autosomal dominant or X-linked (HPO)	4	1	0	3	3	1	0	0	4	0	0	0	0	0	2	0	0	2	0	0	0	0	0	0	0	0	0	0	4	4	3	3	1	2	2	2	1	0	0	1	0	1	3	0	0	2	1	1	0
Mouse dysregulated expression induced by Dgcr8 deletion (Stark 2008).AND.Human miR predicted targets, miR-137, top 200 (TargetScan, Diana MicroT)	70	20	14	13	16	31	17	6	59	3	4	5	4	2	12	5	2	15	7	1	0	1	5	3	3	0	1	2	5	6	1	1	13	13	8	7	14	7	10	6	11	23	21	9	10	17	20	17	12
Mouse dysregulated expression induced by Dgcr8 deletion (Stark 2008).AND.Human miR predicted targets, miR-137, top 400 (TargetScan, Diana MicroT)	138	33	26	20	28	51	39	20	114	5	7	8	9	2	18	7	2	25	12	1	1	1	12	6	6	0	2	6	8	12	2	4	24	22	20	14	28	13	17	19	24	48	32	21	20	34	42	30	24
Mouse dysregulated expression induced by Dgcr8 deletion (Stark 2008).AND.Human miR predicted targets, miR-137, top 800 (TargetScan, Diana MicroT)	273	64	50	42	64	92	82	35	229	11	13	16	27	6	43	16	8	61	30	2	3	1	22	23	15	2	4	13	17	26	4	7	49	51	38	25	51	32	40	37	43	96	66	49	34	78	81	54	44
Mouse dysregulated expression induced by Dgcr8 deletion (Stark 2008).AND.Human miR predicted targets, miR-185, top 200 (TargetScan, Diana MicroT)	200	31	28	42	49	52	52	42	166	2	7	5	13	2	33	12	7	41	15	0	0	0	21	17	6	0	1	10	10	20	1	4	23	26	14	11	24	12	23	15	26	34	44	46	45	44	44	57	41
Mouse dysregulated expression induced by Dgcr8 deletion (Stark 2008).AND.Human miR predicted targets, miR-185, top 400 (TargetScan, Diana MicroT)	254	43	37	51	64	67	64	53	208	3	11	8	19	2	42	17	10	56	21	0	0	0	26	22	7	0	1	13	14	25	2	6	34	35	17	13	33	14	26	18	32	47	56	55	58	56	60	71	49
Mouse dysregulated expression induced by Dgcr8 deletion (Stark 2008).AND.Human miR predicted targets, miR-185, top 800 (TargetScan, Diana MicroT)	381	75	60	75	104	106	89	70	313	6	15	13	34	5	60	25	16	82	35	1	1	0	42	32	17	2	3	16	19	39	3	10	53	55	29	21	51	31	47	32	52	85	88	82	76	96	88	99	68
Mouse dysregulated expression induced by Dgcr8 deletion (Stark 2008).AND.Human disease risk genes candidates, schizophrenia, seeded network (Merico 2014)	126	35	46	35	64	52	6	4	123	20	46	46	63	11	60	27	24	99	77	6	2	6	50	43	13	6	8	11	14	21	5	7	50	67	12	20	37	15	28	33	18	57	44	18	4	69	30	18	4
Mouse dysregulated expression induced by Dgcr8 deletion (Stark 2008).AND.Human disease risk candidate genes, parkinson, literature curated (Butcher submitted)	9	1	3	1	1	4	4	0	9	0	2	3	3	1	4	2	1	6	4	0	0	0	3	3	0	1	1	1	4	7	3	6	6	5	2	1	3	0	1	4	3	2	5	2	0	4	1	1	3
Mouse dysregulated expression induced by Dgcr8 deletion (Stark 2008).AND.Human disease risk genes candidates, parkinson, seeded network, all (Endeavour)	331	82	78	78	135	103	61	31	312	19	24	32	50	8	65	26	22	101	58	3	4	3	70	40	27	5	8	27	32	66	11	26	81	86	40	33	64	52	60	51	76	138	94	52	30	114	99	70	36
Mouse dysregulated expression induced by Dgcr8 deletion (Stark 2008).AND.Human disease risk genes candidates, parkinson, seeded network, top 1000 (Endeavour)	213	54	55	56	96	69	32	16	206	17	19	26	40	6	50	19	16	71	50	3	4	3	58	33	22	5	7	16	25	52	8	22	58	62	27	20	44	35	39	36	48	95	58	32	19	86	56	42	22
Mouse dysregulated expression induced by Dgcr8 deletion (Stark 2008).AND.Human disease risk genes candidates, parkinson, seeded network, top 500 (Endeavour)	110	32	32	28	53	39	13	5	107	9	12	19	25	6	26	11	8	41	30	1	1	2	34	23	15	4	5	10	14	22	5	8	32	35	16	8	22	13	22	19	22	49	29	20	6	46	30	23	10
Mouse dysregulated expression induced by Dgcr8 deletion (Stark 2008).AND.Human neural selected components, DISC1 interactome, top 25 (GeneMANIA)	8	0	3	3	4	2	0	2	6	0	1	1	2	0	4	3	1	4	3	0	0	0	3	2	0	0	0	0	0	1	0	0	2	4	0	0	1	1	1	1	0	3	3	1	1	4	0	2	0
Mouse dysregulated expression induced by Dgcr8 deletion (Stark 2008).AND.Human neural selected components, DISC1 interactome, top 50 (GeneMANIA)	19	6	5	6	10	7	0	2	16	1	1	3	6	1	9	4	5	10	8	1	0	0	7	8	3	0	0	0	1	3	0	1	3	8	1	1	3	1	2	1	2	7	7	3	2	12	3	2	0
Mouse dysregulated expression induced by Dgcr8 deletion (Stark 2008).AND.Human neural selected components, DISC1 interactome, top 100 (GeneMANIA)	32	13	10	6	15	14	1	2	29	1	3	6	11	3	13	6	10	16	13	1	0	0	10	12	7	1	0	2	2	5	0	1	8	15	1	3	7	2	5	3	4	14	11	4	2	21	6	3	0
[truncated: 21 more columns]

## Sheet: Percent
	Human brain expression, pre-natal (BrainSpan)	Human brain expression, balanced pre- and post-natal (BrainSpan)	Human brain expression, post-natal (BrainSpan)	Human brain expression, very high to high level (BrainSpan)	Human brain expression, high to medium level (BrainSpan)	Human brain expression, medium to low level (BrainSpan)	Human brain expression, low level to absent (BrainSpan)	Human well-characterized genes (GO, terms with less than 500 genes)	Human neural function or pathway, synaptic pathways (KEGG)	Human neural function or pathway, synaptic components (GO)	Human neural function or pathway, nervous signal transmission (GO)	Human neural function or pathway, neuron projection (GO)	Human neural function or pathway, neuron body (GO)	Human neural function or pathway, nervous system development (GO)	Human neural function or pathway, nervous system development (GO)_CNS	Human neural function or pathway, axon guidance pathways (KEGG,NCI, Reactome)	Human neural function or pathway, union, inclusive (GO, KEGG,NCI, Reactome)	Human neural function or pathway, union, stringent (GO, KEGG,NCI, Reactome)	Human neural function or pathway, cholinergic synapse (KEGG)	Human neural function or pathway, GABAergic synapse (KEGG)	Human neural function or pathway, serotonergic synapse (KEGG)	Human neural selected components, post-synaptic density (Bayes 2011)	Mouse neural selected components, FMR1 targets (Darnell 2011)	Human neural selected components, FMR1 targets (Ascano 2012)	Human neural selected components, ARC complex (Kirov 2012)	Human neural selected components, NMDAR complex (Kirov 2012)	Mouse phenotype, complete lethality (MGI)	Human phenotype, nervous system abnormality, autosomal dominant or X-linked (HPO)	Human phenotype, nervous system abnormality (HPO)	Human phenotype, higher mental function abnormality, autosomal dominant or X-linked (HPO)	Human phenotype, higher mental function abnormality (HPO)	Mouse phenotype, abnormal behavior or neurological (MGI)	Mouse phenotype, abnormal nervous system phenotype (MGI)	Mouse phenotype, abnormal skeleton or cranium or limbs (MGI)	Mouse phenotype, abnormal sensory system (MGI)	Mouse phenotype, abnormal muscle or cardiovascular (MGI)	Mouse phenotype, abnormal hepatic or digestive system (MGI)	Mouse phenotype, abnormal endo/exocrine or reproductive system (MGI)	Mouse phenotype, abnormal integument or adipose or pigmentation (MGI)	Mouse phenotype, abnormal immune system or hematological (MGI)	Human predicted haploinsufficiency, high to very high (Huang 2010)	Human predicted haploinsufficiency, high to medium (Huang 2010)	Human predicted haploinsufficiency, medium to low (Huang 2010)	Human predicted haploinsufficiency, low to very low (Huang 2010)	Human predicted genic intolerance to missense variation, high to very high (Petrovski 2013)	Human predicted genic intolerance to missense variation, high to medium (Petrovski 2013)	Human predicted genic intolerance to missense variation, medium to low (Petrovski 2013)	Human predicted genic intolerance to missense variation, low to very low (Petrovski 2013)	Mouse dysregulated expression induced by Dgcr8 deletion (Stark 2008)
Human brain expression, pre-natal (BrainSpan)	100	0	0	49.0616	50.9384	0	0	85.973	1.74514	3.45736	2.5354	9.28548	1.64636	14.2246	6.48666	3.72078	18.5051	9.87817	0.691472	0.460981	0.493908	11.1294	6.98057	9.35133	0.0987817	0.3622	4.14883	4.67567	8.49523	1.05367	1.87685	12.1831	15.3441	9.71353	7.14521	11.0635	8.13303	11.1953	8.95621	11.4916	37.4383	23.6088	17.5831	13.7307	33.0589	29.7991	23.8722	8.79157	25.0905
Human brain expression, balanced pre- and post-natal (BrainSpan)	0	100	0	45.5054	54.4946	0	0	83.9974	3.16101	6.02568	5.82812	10.6355	2.37076	14.3563	6.15739	3.29272	21.8637	12.0514	0.823181	0.559763	0.757326	13.8953	9.45012	7.04643	0.263418	0.724399	4.1159	4.57689	9.94402	1.28416	2.99638	14.3892	16.1343	8.4623	7.77083	12.1501	7.44155	10.7672	9.94402	12.8745	28.4491	25.354	18.9332	8.39644	28.2516	28.1528	21.732	11.294	20.9417
Human brain expression, post-natal (BrainSpan)	0	0	100	55.19	44.81	0	0	85.1805	3.9604	5.94059	7.85691	10.5398	3.28968	13.0629	4.88662	2.77866	22.932	12.3603	0.894283	1.08592	0.73459	16.2887	7.95273	3.19387	0.511019	0.926222	3.57713	4.69499	12.0089	1.53306	4.34366	17.2469	17.1191	8.27212	6.99457	13.3504	8.46375	10.6995	10.0926	15.4583	20.2491	24.8164	24.6567	16.9275	23.6027	26.541	25.9661	13.5739	18.5564
Human brain expression, very high to high level (BrainSpan)	32.3913	30.0435	37.5652	100	0	0	0	86.9565	4.17391	6.67391	7	13.1087	3.15217	16.8043	7.34783	4.23913	25.9783	14.8043	1.17391	1.08696	0.826087	20.5652	10.9348	5.15217	0.521739	1.17391	4.26087	5.45652	10.6957	1.69565	3.3913	16.587	18.2174	8.67391	7.28261	12.087	7.30435	11.1522	9.5	13.5	31.6957	25.0652	19.087	11.3913	25.6304	31.6304	25.7391	7.78261	20.4565
Human brain expression, high to medium level (BrainSpan)	33.5939	35.9392	30.4669	0	100	0	0	83.1488	1.75896	3.62649	3.86536	7.20955	1.73724	10.9446	4.32139	2.28013	16.2649	8.07818	0.434311	0.325733	0.499457	7.03583	5.3203	7.83931	0.0651466	0.173724	3.62649	3.84365	9.64169	0.890337	2.77959	12.6819	14.202	8.9468	7.31813	12.3127	8.72964	10.6189	9.83713	13.0945	25.5592	24.126	21.7807	14.7231	30.8795	24.6688	22.0195	14.7014	22.5407
Human brain expression, medium to low level (BrainSpan)	0	0	0	0	0	100	0	80.0914	1.65361	2.11053	2.91558	3.93821	1.0879	7.68059	3.08964	1.24021	11.8799	5.09138	0.565709	0.282855	0.522193	2.26284	1.80592	6.54917	0.0217581	0	2.78503	2.8503	9.44299	0.500435	2.67624	9.44299	11.2707	9.24717	7.55004	11.9234	8.00696	10.879	8.81201	15.2089	18.9948	21.4752	23.107	20.5614	23.3029	21.4317	21.3229	24.8042	21.2141
Human brain expression, low level to absent (BrainSpan)	0	0	0	0	0	0	100	75.7661	1.10845	0.978048	1.60835	2.15171	0.652032	4.78157	1.84742	0.608563	7.5201	2.60813	0.260813	0.217344	0.565095	0.391219	0.0434688	0.434688	0	0	1.34753	1.73875	4.08607	0.173875	0.565095	6.88981	7.32449	7.17235	5.56401	8.04173	7.88959	10.6933	6.80287	14.1056	9.43273	14.1708	19.9522	34.6446	9.30233	12.193	20.2999	40.6433	12.2365
Human well-characterized genes (GO, terms with less than 500 genes)	16.3761	15.9997	16.7273	25.0878	24.0153	23.0871	21.864	100	2.55268	3.86352	4.47817	7.7145	1.93803	11.647	4.82313	2.43352	17.8688	8.93126	0.708731	0.564476	0.715003	8.48595	4.77296	5.22454	0.175615	0.388861	3.4433	3.97015	9.70898	0.921977	2.67185	13.0582	14.6513	9.7278	7.9152	12.7822	9.20723	12.4812	10.0163	15.9182	23.1937	21.3121	20.5344	18.7343	23.1686	22.6104	21.3685	19.926	18.7469
Human neural function or pathway, synaptic pathways (KEGG)	13.0221	23.5872	30.4668	47.1744	19.9017	18.6732	12.5307	100	100	28.0098	52.0885	35.8722	11.5479	27.027	10.5651	13.2678	100	69.0418	27.7641	22.113	28.0098	28.7469	17.9361	4.4226	1.4742	6.38821	5.89681	12.0393	16.7076	2.9484	3.9312	45.4545	46.1916	13.7592	16.2162	24.57	12.7764	21.1302	26.0442	20.1474	41.2776	25.5528	18.9189	10.3194	42.7518	25.3071	17.9361	9.33661	24.57
Human neural function or pathway, synaptic components (GO)	16.881	29.4212	29.9035	49.3569	26.8489	15.5949	7.23473	99.0354	18.328	100	49.5177	58.3601	16.2379	44.5338	16.3987	11.7363	100	81.672	3.85852	4.82315	2.57235	29.7428	21.865	6.2701	1.44695	3.69775	6.91318	11.7363	18.6495	4.98392	7.07395	45.0161	55.7878	13.0225	17.5241	21.865	10.9325	20.2572	18.9711	14.6302	36.9775	28.9389	18.4887	9.48553	44.0514	24.7588	14.3087	7.71704	25.8842
Human neural function or pathway, nervous signal transmission (GO)	10.7542	24.7207	34.3575	44.9721	24.8603	18.7151	10.3352	99.7207	29.6089	43.0168	100	46.9274	15.9218	40.3631	15.6425	10.3352	100	77.095	9.63687	9.63687	8.37989	24.8603	19.4134	3.21229	1.95531	4.05028	5.58659	13.2682	20.8101	5.44693	7.40223	54.3296	55.1676	13.9665	18.8547	25.419	10.7542	22.067	22.905	16.7598	34.6369	29.3296	21.3687	10.4749	37.4302	27.2346	15.7821	11.3128	23.743
Human neural function or pathway, neuron projection (GO)	22.9268	26.2602	26.8293	49.0244	26.9919	14.7154	8.04878	100	11.8699	29.5122	27.3171	100	19.7561	72.1138	22.9268	24.3902	100	91.9512	3.41463	2.35772	2.84553	26.5041	18.0488	8.37398	1.30081	3.17073	9.10569	13.0081	20	3.73984	5.77236	39.8374	50	17.8049	20.4065	29.1057	16.5854	21.7886	22.3577	21.5447	41.3821	27.3984	16.8293	7.23577	42.8455	25.122	15.3659	7.88618	25.5285
Human neural function or pathway, neuron body (GO)	16.1812	23.301	33.3333	46.9256	25.89	16.1812	9.70874	100	15.2104	32.6861	36.8932	78.6408	100	49.8382	25.89	12.2977	100	88.6731	5.17799	2.589	4.20712	20.0647	19.0939	6.14887	1.2945	2.91262	6.47249	12.2977	19.0939	5.17799	6.79612	44.3366	48.5437	16.1812	18.4466	26.5372	15.534	22.0065	22.0065	19.0939	37.5405	31.068	16.5049	8.41424	40.1294	25.2427	16.1812	10.6796	18.4466
Human neural function or pathway, nervous system development (GO)	23.0523	23.2657	21.825	41.2487	26.8943	18.8367	11.7396	99.0928	5.8698	14.7812	15.4216	47.3319	8.21772	100	41.302	16.2753	100	54.3223	2.02775	1.01387	1.49413	17.7695	13.127	7.84418	0.58698	1.76094	11.3127	12.2199	21.6115	2.82818	5.65635	36.4995	52.9883	25.4002	25.3469	30.7898	19.5838	26.5208	21.5582	23.6393	42.476	25.1334	17.9829	8.32444	37.5667	23.0523	17.8762	10.9392	25.7737
Human neural function or pathway, nervous system development (GO)_CNS	25.4522	24.1602	19.7674	43.6693	25.7106	18.3463	10.9819	99.354	5.55556	13.1783	14.4703	36.4341	10.3359	100	100	8.65633	100	42.7649	1.29199	1.16279	1.42119	15.8915	12.4031	7.75194	0.516796	1.67959	15.3747	14.0827	26.2274	3.22997	7.49354	43.5401	64.2119	33.9793	30.1034	34.8837	23.9018	34.7545	25.8398	27.7778	47.0284	24.8062	16.5375	6.71835	36.1757	24.8062	17.8295	8.78553	24.677
Human neural function or pathway, axon guidance pathways (KEGG,NCI, Reactome)	29.1237	25.7732	22.4227	50.2577	27.0619	14.6907	7.21649	100	13.9175	18.8144	19.0722	77.3196	9.79381	78.6082	17.268	100	100	85.567	5.15464	1.80412	3.60825	33.7629	18.8144	13.6598	2.06186	3.35052	11.8557	13.1443	17.5258	2.57732	3.60825	33.5052	49.2268	20.6186	22.6804	36.5979	16.4948	21.6495	17.5258	26.2887	48.7113	28.3505	13.9175	4.12371	52.3196	22.1649	13.4021	6.70103	31.1856
Human neural function or pathway, union, inclusive (GO, KEGG,NCI, Reactome)	19.5546	23.1037	24.9826	41.5797	26.0612	18.9979	12.039	99.1301	14.1614	21.6423	24.913	42.7975	10.7516	65.2053	26.9311	13.5003	100	49.5477	3.9318	3.13152	3.9666	19.2763	13.048	6.68058	0.6611	1.80932	8.83786	10.9951	19.0327	2.95755	5.42797	36.2213	47.2164	20.3201	20.5637	27.627	16.2491	22.6514	19.659	21.1552	39.3528	25.8525	19.0675	9.60334	36.8476	24.6695	17.4669	11.2039	25.1218
Human neural function or pathway, union, stringent (GO, KEGG,NCI, Reactome)	21.0674	25.7022	27.177	47.823	26.1236	16.4326	8.42697	100	19.7331	35.6742	38.764	79.4242	19.2416	71.4888	23.2444	23.3146	100	100	6.5309	5.54775	5.47753	25.1404	17.5562	7.30337	1.19382	3.23034	8.42697	13.2725	19.8736	4.14326	5.89888	43.1882	52.809	18.118	20.7163	28.3708	15.2388	22.0506	22.2612	20.2949	41.573	27.177	17.1348	7.65449	41.7135	24.9298	16.5028	8.21629	25.3511
Human neural function or pathway, cholinergic synapse (KEGG)	18.5841	22.1239	24.7788	47.7876	17.6991	23.0088	10.6195	100	100	21.2389	61.0619	37.1681	14.1593	33.6283	8.84956	17.6991	100	82.3009	100	39.823	46.0177	27.4336	15.9292	6.19469	0.884956	7.9646	8.84956	22.1239	25.6637	3.53982	5.30973	49.5575	48.6726	16.8142	19.469	31.8584	17.6991	25.6637	30.0885	31.8584	49.5575	27.4336	11.5044	7.9646	51.3274	22.1239	16.8142	6.19469	22.1239
Human neural function or pathway, GABAergic synapse (KEGG)	15.5556	18.8889	37.7778	55.5556	16.6667	14.4444	11.1111	100	100	33.3333	76.6667	32.2222	8.88889	21.1111	10	7.77778	100	87.7778	50	100	44.4444	30	17.7778	2.22222	1.11111	6.66667	6.66667	11.1111	14.4444	3.33333	4.44444	46.6667	45.5556	10	14.4444	15.5556	5.55556	14.4444	21.1111	10	43.3333	24.4444	17.7778	8.88889	37.7778	27.7778	25.5556	3.33333	21.1111
Human neural function or pathway, serotonergic synapse (KEGG)	13.1579	20.1754	20.1754	33.3333	20.1754	21.0526	22.807	100	100	14.0351	52.6316	30.7018	11.4035	24.5614	9.64912	12.2807	100	68.4211	45.614	35.0877	100	23.6842	12.2807	5.26316	0	7.01754	7.01754	15.7895	19.2982	6.14035	7.01754	48.2456	42.9825	14.9123	15.7895	35.0877	13.1579	21.0526	30.7018	23.6842	43.8596	23.6842	13.1579	14.9123	36.8421	26.3158	17.5439	15.7895	18.4211
Human neural selected components, post-synaptic density (Bayes 2011)	24.0227	29.9929	36.2473	67.2353	23.0277	7.39161	1.27932	96.162	8.31557	13.1485	12.651	23.1699	4.40654	23.6674	8.742	9.31059	39.3746	25.4442	2.20327	1.91898	1.91898	100	19.8294	11.0874	1.91898	4.40654	5.25942	7.67591	15.9915	2.34542	5.11727	21.6063	25.231	7.74698	8.52878	15.494	6.96517	12.651	11.5139	14.2146	40.0142	28.8557	17.6972	8.67093	41.2935	27.4343	19.9716	5.89908	23.3831
Mouse neural selected components, FMR1 targets (Darnell 2011)	25.2381	34.1667	29.6429	59.881	29.1667	9.88095	0.238095	90.5952	8.69048	16.1905	16.5476	26.4286	7.02381	29.2857	11.4286	8.69048	44.6429	29.7619	2.14286	1.90476	1.66667	33.2143	100	21.1905	1.90476	3.92857	6.30952	10.8333	15.2381	4.16667	5.59524	28.2143	36.1905	11.5476	11.5476	18.5714	8.09524	15.4762	13.2143	14.881	37.9762	31.0714	13.8095	3.57143	68.4524	12.381	4.88095	4.40476	28.0952
Human neural selected components, FMR1 targets (Ascano 2012)	30.6365	23.0852	10.7875	25.5663	38.9428	32.4703	2.1575	89.8598	1.94175	4.20712	2.48112	11.1111	2.04962	15.8576	6.47249	5.71737	20.712	11.219	0.755124	0.21575	0.647249	16.8285	19.2017	100	0.21575	0.539374	6.90399	6.04099	14.671	1.51025	4.20712	13.7001	20.4962	14.5631	11.0032	16.6127	9.81661	13.0529	11.9741	16.5049	32.4703	28.1553	18.6624	10.5717	59.0076	14.3474	9.16936	12.1899	21.7907
Human neural selected components, ARC complex (Kirov 2012)	10.7143	28.5714	57.1429	85.7143	10.7143	3.57143	0	100	21.4286	32.1429	50	57.1429	14.2857	39.2857	14.2857	28.5714	67.8571	60.7143	3.57143	3.57143	0	96.4286	57.1429	7.14286	100	35.7143	14.2857	25	28.5714	14.2857	14.2857	39.2857	46.4286	7.14286	10.7143	25	3.57143	10.7143	10.7143	21.4286	53.5714	21.4286	21.4286	0	67.8571	7.14286	21.4286	3.57143	42.8571
Human neural selected components, NMDAR complex (Kirov 2012)	17.7419	35.4839	46.7742	87.0968	12.9032	0	0	100	41.9355	37.0968	46.7742	62.9032	14.5161	53.2258	20.9677	20.9677	83.871	74.1935	14.5161	9.67742	12.9032	100	53.2258	8.06452	16.129	100	16.129	16.129	20.9677	6.45161	6.45161	48.3871	56.4516	17.7419	19.3548	30.6452	9.67742	29.0323	20.9677	24.1935	64.5161	29.0323	3.22581	0	46.7742	30.6452	14.5161	3.22581	32.2581
Mouse phenotype, complete lethality (MGI)	22.7027	22.5225	20.1802	35.3153	30.0901	23.0631	11.1712	98.9189	4.32432	7.74775	7.20721	20.1802	3.6036	38.1982	21.4414	8.28829	45.7658	21.6216	1.8018	1.08108	1.44144	13.3333	9.54955	11.5315	0.720721	1.8018	100	18.9189	30.4505	3.78378	5.94595	32.2523	54.955	44.5045	29.009	54.5946	38.9189	37.2973	35.1351	40.3604	52.7928	23.7838	11.7117	5.58559	35.1351	28.2883	19.0991	7.92793	28.8288
Human phenotype, nervous system abnormality, autosomal dominant or X-linked (HPO)	21.8126	21.3518	22.5806	38.5561	27.1889	20.1229	12.2888	97.235	7.52688	11.2135	14.5929	24.5776	5.83717	35.1767	16.7435	7.8341	48.5407	29.0323	3.84025	1.5361	2.76498	16.5899	13.9785	8.60215	1.07527	1.5361	16.129	100	100	23.5023	24.5776	42.8571	49.3088	31.9508	25.3456	38.8633	25.6528	28.5714	29.3395	30.2611	47.7727	23.3487	15.6682	7.06605	42.3963	24.2704	16.7435	8.90937	26.7281
Human phenotype, nervous system abnormality (HPO)	16.2264	18.9937	23.6478	30.9434	27.9245	27.2956	11.8239	97.3585	4.27673	7.2956	9.37107	15.4717	3.71069	25.4717	12.7673	4.27673	34.4025	17.7987	1.8239	0.81761	1.38365	14.1509	8.05031	8.55346	0.503145	0.81761	10.6289	40.9434	100	9.62264	27.6101	34.0252	39.2453	25.4088	22.0755	31.0692	20.8176	24.6541	24.6541	26.2264	32.7673	24.0252	19.4969	15.4717	35.0314	23.522	19.9371	14.5912	22.2642
Human phenotype, higher mental function abnormality, autosomal dominant or X-linked (HPO)	20.915	25.4902	31.3725	50.9804	26.7974	15.0327	5.22876	96.0784	7.84314	20.2614	25.4902	30.0654	10.4575	34.6405	16.3399	6.53595	55.5556	38.5621	2.61438	1.96078	4.57516	21.5686	22.8758	9.15033	2.61438	2.61438	13.7255	100	100	100	100	52.2876	55.5556	23.5294	20.2614	32.0261	17.6471	32.0261	27.451	24.183	49.6732	23.5294	13.7255	5.22876	41.8301	24.8366	18.3007	7.84314	26.1438
Human phenotype, higher mental function abnormality (HPO)	12.9841	20.7289	30.9795	35.5353	29.1572	28.0182	5.92255	97.0387	3.64465	10.0228	12.0729	16.1731	4.7836	24.1458	13.2118	3.18907	35.5353	19.1344	1.36674	0.911162	1.82232	16.4009	10.7062	8.88383	0.911162	0.911162	7.51708	36.4465	100	34.8519	100	39.4077	42.1412	17.9954	20.2733	28.4738	18.2232	23.918	21.1845	23.0068	28.7016	23.6902	20.7289	18.6788	32.3462	25.9681	20.7289	15.262	20.5011
Mouse phenotype, abnormal behavior or neurological (MGI)	17.4282	20.5841	25.4357	35.9397	27.5082	20.4428	14.9317	98.0688	8.71408	13.1889	18.3231	23.0805	6.45313	32.2186	15.8738	6.12341	49.0344	28.9684	2.63778	1.97833	2.59067	14.3194	11.1634	5.9821	0.518135	1.41309	8.43146	13.1418	25.4828	3.76825	8.14885	100	61.0457	30.8997	29.5808	37.6354	26.3307	33.4903	40.7913	35.3274	35.4216	27.414	19.171	11.3048	34.1969	25.0118	19.4065	12.4823	24.9647
Mouse phenotype, abnormal nervous system phenotype (MGI)	19.6211	20.6316	22.5684	35.2842	27.5368	21.8105	14.1895	98.3579	7.91579	14.6105	16.6316	25.8947	6.31579	41.8105	20.9263	8.04211	57.1368	31.6632	2.31579	1.72632	2.06316	14.9474	12.8	8	0.547368	1.47368	12.8421	13.5158	26.2737	3.57895	7.78947	54.5684	100	33.6	35.7053	42.1053	25.8105	33.0526	30.0211	32.0842	37.9789	27.8316	18.0211	9.89474	36.2947	23.1579	18.4	12.2526	24.9684
Mouse phenotype, abnormal skeleton or cranium or limbs (MGI)	18.5768	16.1839	16.3098	25.1259	25.9446	26.7632	20.7809	97.67	3.52645	5.10076	6.29723	13.7909	3.14861	29.9748	16.5617	5.03778	36.7758	16.2469	1.19647	0.566751	1.07053	6.86398	6.10831	8.50126	0.125945	0.692695	15.5542	13.0982	25.4408	2.267	4.97481	41.3098	50.2519	100	38.4761	50.063	39.6725	40.2393	38.9798	49.0554	42.5063	24.2443	17.2544	9.76071	32.9345	25.1259	20.2771	12.4055	25.4408
Mouse phenotype, abnormal sensory system (MGI)	16.7827	18.2521	16.9374	25.9087	26.0634	26.8368	19.7989	97.6025	5.10441	8.43001	10.4408	19.4122	4.40835	36.7363	18.0201	6.80588	45.7077	22.8152	1.70147	1.00541	1.39211	9.28074	7.50193	7.88863	0.232019	0.928074	12.4517	12.761	27.1462	2.39753	6.88322	48.5692	65.5839	47.2544	100	44.7022	32.9466	38.5924	40.6032	40.5259	35.6535	27.7649	18.7935	10.5182	31.7865	23.5112	21.1137	13.6891	24.2073
Mouse phenotype, abnormal muscle or cardiovascular (MGI)	16.3186	17.9213	20.3011	27.0034	27.5376	26.6149	17.9699	98.9801	4.85673	6.60515	8.83924	17.3871	3.98252	28.0233	13.1132	6.89655	38.5624	19.6212	1.74842	0.679942	1.94269	10.5877	7.57649	7.47936	0.339971	0.922778	14.7159	12.2875	23.9922	2.3798	6.07091	38.8052	48.5673	38.611	28.0719	100	37.7853	35.8426	35.4055	46.2846	40.2623	25.2064	17.8728	10.4905	33.8028	24.4779	20.5925	13.2103	25.7407
Mouse phenotype, abnormal hepatic or digestive system (MGI)	16.5439	15.1373	17.7495	22.505	26.9257	24.6484	24.3135	98.3255	3.48292	4.55459	5.1574	13.6638	3.215	24.5814	12.3912	4.28667	31.2793	14.5345	1.33958	0.334896	1.00469	6.56397	4.55459	6.09511	0.0669792	0.401875	14.4675	11.1855	22.1701	1.80844	5.35834	37.4414	41.0583	42.1969	28.5332	52.1098	100	48.493	44.6082	57.6021	37.1735	24.3804	18.3523	13.9987	29.069	24.2465	20.7636	16.5439	25.2512
Mouse phenotype, abnormal endo/exocrine or reproductive system (MGI)	16.7818	16.1402	16.535	25.3208	24.1362	24.6792	24.2843	98.2231	4.24482	6.21915	7.79862	13.228	3.35637	24.5311	13.2774	4.1461	32.1323	15.4985	1.43139	0.641658	1.1846	8.78578	6.41658	5.97236	0.148075	0.88845	10.2172	9.18065	19.3485	2.41856	5.18263	35.0938	38.7463	31.54	24.6298	36.4265	35.7354	100	34.4028	49.0128	39.388	23.001	17.2261	13.8203	29.3189	25.074	21.1254	15.3504	23.5933
Mouse phenotype, abnormal integument or adipose or pigmentation (MGI)	16.7488	18.5961	19.4581	26.9089	27.8941	24.9384	19.2734	98.3374	6.52709	7.26601	10.0985	16.9335	4.18719	24.8768	12.3153	4.18719	34.7906	19.5197	2.0936	1.16995	2.15517	9.97537	6.83498	6.83498	0.184729	0.800493	12.0074	11.7611	24.1379	2.58621	5.7266	53.3251	43.9039	38.1158	32.3276	44.8892	41.0099	42.9187	100	50.7389	38.9163	24.7537	18.2266	11.6379	33.3128	23.7685	20.5665	13.8547	25.3079
Mouse phenotype, abnormal immune system or hematological (MGI)	15.0096	13.3973	18.5797	23.8388	23.1478	26.833	24.9136	97.428	3.14779	3.49328	4.60653	10.1727	2.26488	17.0058	8.25336	3.91555	23.3397	11.094	1.38196	0.345489	1.03647	7.67754	4.79846	5.87332	0.230326	0.575816	8.59885	7.56238	16.0077	1.42035	3.87716	28.7908	29.2514	29.904	20.1152	36.5835	33.0134	38.119	31.6315	100	32.2841	22.2649	19.5777	19.0403	27.7543	23.9923	22.38	18.5797	23.263
Human predicted haploinsufficiency, high to very high (Huang 2010)	28.5392	21.6867	15.9137	36.5964	29.5432	21.9127	10.8936	92.8213	4.21687	5.77309	6.2249	12.7761	2.91165	19.9799	9.13655	4.74398	28.3886	14.8594	1.40562	0.978916	1.25502	14.1315	8.00703	7.55522	0.376506	1.00402	7.35442	7.80622	13.0773	1.90763	3.16265	18.8755	22.6406	16.9428	11.5713	20.8082	13.9307	20.0301	15.8635	21.1094	100	0	0	0	35.743	28.9157	20.8082	8.45884	26.8072
Human predicted haploinsufficiency, high to medium (Huang 2010)	18.0377	19.3711	19.5472	29.0063	27.9497	24.8302	16.4025	85.4843	2.61635	4.5283	5.28302	8.47799	2.41509	11.8491	4.83019	2.7673	18.6918	9.73585	0.779874	0.553459	0.679245	10.2138	6.56604	6.56604	0.150943	0.45283	3.32075	3.8239	9.61006	0.90566	2.61635	14.6415	16.6289	9.68553	9.03145	13.0566	9.15723	11.7233	10.1132	14.5912	0	100	0	0	28.5031	26.2138	21.8365	15.4717	22.4654
Human predicted haploinsufficiency, medium to low (Huang 2010)	13.4205	14.4509	19.4019	22.0658	25.2073	26.6901	23.0711	82.282	1.93516	2.89017	3.84519	5.20231	1.28173	8.46946	3.21689	1.35712	13.7723	6.13219	0.326715	0.402111	0.376979	6.25785	2.91531	4.34783	0.150792	0.0502639	1.63358	2.56346	7.7909	0.527771	2.28701	10.2287	10.7565	6.88615	6.10706	9.24855	6.88615	8.77105	7.43906	12.8173	0	0	100	0.0251319	20.1307	21.2616	23.8502	24.2523	17.2908
Human predicted haploinsufficiency, low to very low (Huang 2010)	6.5184	10.6595	13.5481	13.3947	17.3313	24.1564	40.7464	76.3548	1.07362	1.50818	1.91718	2.27505	0.664622	3.98773	1.32924	0.408998	7.05521	2.7863	0.230061	0.204499	0.43456	3.11861	0.766871	2.50511	0	0	0.792434	1.17587	6.28834	0.204499	2.09611	6.13497	6.00716	3.96217	3.47648	5.52147	5.34254	7.15746	4.83129	12.6789	0	0	0.0255624	100	10.5573	17.3569	24.5143	37.7812	12.909
Human predicted genic intolerance to missense variation, high to very high (Petrovski 2013)	24.304	20.7698	17.8891	28.5403	34.4227	25.9259	10.3607	89.4214	4.21206	6.63278	6.48753	12.7572	3.00169	17.0419	6.77802	4.91406	25.6354	14.3791	1.40402	0.823045	1.0167	14.0644	13.9191	13.2413	0.459937	0.702009	4.72041	6.68119	13.4834	1.54926	3.43742	17.5744	20.8666	12.6604	9.94916	16.8482	10.5059	14.3791	13.0961	17.5018	34.4711	27.4268	19.39	9.99758	100	0	0	0	24.3525
Human predicted genic intolerance to missense variation, high to medium (Petrovski 2013)	21.6249	20.4301	19.8566	34.767	27.1446	23.5364	13.405	86.141	2.46117	3.67981	4.6595	7.38351	1.8638	10.3226	4.58781	2.05496	16.9415	8.48268	0.597372	0.597372	0.716846	9.22342	2.48507	3.17802	0.0477897	0.454002	3.75149	3.77539	8.93668	0.908005	2.72401	12.6882	13.1422	9.53405	7.26404	12.043	8.64994	12.1386	9.22342	14.9343	27.5269	24.8984	20.2151	16.2246	0	100	0.0238949	0	21.6965
Human predicted genic intolerance to missense variation, medium to low (Petrovski 2013)	15.7518	17.3031	19.4033	28.2578	24.2005	23.389	22.2912	81.3126	1.74224	2.12411	2.6969	4.51074	1.19332	7.99523	3.29356	1.24105	11.9809	5.60859	0.453461	0.548926	0.477327	6.70644	0.97852	2.02864	0.143198	0.214797	2.52983	2.60143	7.56563	0.668258	2.17184	9.83294	10.4296	7.68496	6.51551	10.1193	7.39857	10.2148	7.97136	13.9141	19.7852	20.716	22.6492	22.8878	0	0.0238663	100	0.0238663	19.3079
Human predicted genic intolerance to missense variation, low to very low (Petrovski 2013)	6.42909	8.25909	10.2336	8.62027	16.3015	27.45	45.0277	76.4989	0.915001	1.15579	1.9504	2.33566	0.794606	4.93619	1.63737	0.626053	7.75343	2.81724	0.168553	0.0722369	0.433422	1.99856	0.890922	2.72092	0.024079	0.048158	1.05948	1.39658	5.58632	0.288948	1.61329	6.38093	7.00698	4.74356	4.26198	6.54948	5.94751	7.48856	5.41777	11.6542	8.11462	14.8086	23.2362	35.5887	0	0	0.024079	100	13.7732
Mouse dysregulated expression induced by Dgcr8 deletion (Stark 2008)	21.4165	17.8752	16.3294	26.4474	29.1737	27.403	15.8235	84.0079	2.81057	4.52501	4.77797	8.82518	1.60202	13.575	5.36818	3.40079	20.2923	10.1461	0.702642	0.534008	0.590219	9.24677	6.63294	5.67735	0.337268	0.562114	4.49691	4.89039	9.94941	1.12423	2.52951	14.896	16.6667	11.3547	8.79708	14.896	10.5958	13.4345	11.5514	17.032	30.0169	25.0984	19.3367	14.1934	28.2743	25.52	22.7375	16.0764	100
Human disease risk candidate genes, schizophrenia, whole exome sequencing denovo (Guipponi 2014; McCarthy 2014; Xu 2012; Fromer 2014; Gulsuner 2013; Girard 2011)	19.2308	16.8091	15.0997	24.6439	26.4957	27.9202	19.6581	84.9003	4.13105	5.98291	6.69516	11.2536	2.5641	15.5271	5.12821	4.70085	21.7949	13.5328	1.85185	1.1396	1.4245	10.5413	15.9544	12.3932	0.569801	1.1396	5.27066	6.41026	12.6781	1.28205	3.1339	15.5271	19.2308	11.396	10.5413	17.3789	10.3989	14.9573	11.396	18.9459	27.3504	23.9316	19.0883	15.9544	44.0171	18.3761	14.245	17.2365	25.0712
Human disease risk candidate genes, schizophrenia (Fromer 2014)	18.5345	17.0259	16.5948	26.0776	26.0776	28.4483	18.5345	85.1293	3.87931	6.89655	6.46552	11.6379	2.58621	16.1638	4.52586	4.74138	22.1983	13.3621	1.72414	0.646552	1.2931	11.6379	15.3017	11.2069	0.862069	1.2931	4.31034	7.11207	12.7155	0.862069	2.58621	16.5948	19.6121	10.9914	10.7759	17.2414	9.26724	15.3017	12.069	18.5345	27.3707	23.0603	19.6121	16.3793	42.6724	17.0259	16.5948	17.8879	26.5086
Human neural selected components, voltage-gated calcium channels (Purcell 2014)	11.5385	26.9231	23.0769	26.9231	34.6154	15.3846	23.0769	100	23.0769	34.6154	53.8462	50	15.3846	46.1538	3.84615	38.4615	76.9231	61.5385	23.0769	23.0769	23.0769	19.2308	26.9231	0	0	0	15.3846	19.2308	19.2308	7.69231	7.69231	57.6923	65.3846	15.3846	19.2308	53.8462	7.69231	26.9231	19.2308	11.5385	38.4615	34.6154	19.2308	11.5385	57.6923	23.0769	19.2308	3.84615	11.5385
Human phenotype, abnormal extra pyramidal motor function (HPO)	8.23529	23.5294	37.6471	42.3529	27.0588	27.0588	3.52941	97.6471	4.70588	15.2941	24.7059	23.5294	8.23529	30.5882	20	2.35294	48.2353	27.0588	0	0	1.17647	16.4706	15.2941	11.7647	1.17647	0	9.41176	52.9412	100	40	72.9412	55.2941	51.7647	20	27.0588	29.4118	16.4706	32.9412	28.2353	25.8824	35.2941	25.8824	22.3529	11.7647	40	22.3529	21.1765	12.9412	24.7059
Human phenotype, abnormal extra pyramidal motor function, autosomal dominant or X-linked (HPO)	13.3333	24.4444	40	51.1111	26.6667	20	2.22222	97.7778	4.44444	22.2222	28.8889	35.5556	11.1111	37.7778	26.6667	4.44444	60	40	0	0	2.22222	17.7778	20	17.7778	2.22222	0	8.88889	100	100	75.5556	80	60	55.5556	24.4444	31.1111	40	20	37.7778	37.7778	33.3333	51.1111	24.4444	17.7778	2.22222	46.6667	22.2222	17.7778	11.1111	26.6667
Human phenotype, psychosis (HPO)	8.33333	25	33.3333	33.3333	33.3333	25	5.55556	100	5.55556	13.8889	16.6667	16.6667	5.55556	30.5556	11.1111	5.55556	47.2222	19.4444	2.77778	2.77778	5.55556	16.6667	11.1111	8.33333	0	2.77778	16.6667	52.7778	100	38.8889	69.4444	58.3333	63.8889	19.4444	30.5556	47.2222	33.3333	36.1111	38.8889	30.5556	30.5556	44.4444	16.6667	2.77778	38.8889	25	22.2222	8.33333	25
Human phenotype, psychosis, autosomal dominant or X-linked (HPO)	16.6667	22.2222	38.8889	44.4444	33.3333	11.1111	5.55556	100	11.1111	22.2222	11.1111	27.7778	11.1111	38.8889	16.6667	11.1111	55.5556	27.7778	5.55556	5.55556	11.1111	16.6667	11.1111	5.55556	0	5.55556	22.2222	100	100	72.2222	72.2222	50	66.6667	33.3333	38.8889	50	22.2222	44.4444	33.3333	38.8889	44.4444	44.4444	5.55556	0	38.8889	27.7778	22.2222	11.1111	22.2222
Human miR predicted targets, miR-137, top 200 (TargetScan, Diana MicroT)	19	20	17	23.5	32.5	31	12	86.5	3	4	6.5	5	2	14.5	5	1.5	19.5	9	0.5	0.5	1	8	4	4.5	0.5	0.5	3.5	4.5	7	1	1	14.5	16.5	10.5	9.5	14	8	15	10	14.5	28.5	23	20.5	17.5	26	24.5	23	18.5	35
Human miR predicted targets, miR-137, top 400 (TargetScan, Diana MicroT)	18.75	18.75	14.25	22.25	29.5	30.5	16.25	84	3.25	4	5.5	6.5	1.25	11.75	4.25	0.75	18	8.25	0.5	0.5	1	7.25	3.5	4.5	0.25	0.75	3.5	3.75	6.5	0.75	1.5	13.5	14.5	10	8.25	14	7	13	10.5	16	29	23	19.25	15	25.5	25.25	21.5	18.25	34.5
Human miR predicted targets, miR-137, top 800 (TargetScan, Diana MicroT)	19.25	19.125	14	23.25	29.125	31.25	15.25	83.25	2.875	4	5.875	8.25	1.875	13	5.625	1.875	19.5	9.5	0.625	0.625	0.75	8.5	7	5.25	0.375	1	3.625	4.375	8.375	1	1.875	14	16.25	11.875	7.875	14.375	9	12.625	11	14.875	29.375	25.125	18.625	13.625	27	25.875	20	18.375	34.125
Human miR predicted targets, miR-185, top 200 (TargetScan, Diana MicroT)	15.5	14	21	24.5	26	26	21	83	1	3.5	2.5	6.5	1	16.5	6	3.5	20.5	7.5	0	0	0	10.5	8.5	3	0	0.5	5	5	10	0.5	2	11.5	13	7	5.5	12	6	11.5	7.5	13	17	22	23	22.5	22	22	28.5	20.5	100
Human miR predicted targets, miR-185, top 400 (TargetScan, Diana MicroT)	17	16.75	18.5	24.5	27.75	26.25	19.5	82.25	2.5	5.25	4.75	8.25	1.5	14.25	6.5	3.5	22.5	9.5	0.5	1	1	9.75	9.25	3.25	0.25	0.25	4.5	4.5	7.75	1	2.25	13.75	15.5	8	6.25	12.25	5.25	10.5	7.75	14	20.5	24.5	21.25	20.25	25.5	23.75	25.75	17.75	63.5
Human miR predicted targets, miR-185, top 800 (TargetScan, Diana MicroT)	19.875	18.625	18.625	27.25	29.875	24.625	16.25	82.5	2.75	5.375	5	9.375	2.25	14.5	6	3.5	21.75	11	0.625	0.75	0.625	9.5	9.125	5.125	0.5	0.5	4.375	5.5	9.25	1.625	2.75	14.5	16.75	9.25	7.125	12.75	8.125	12.5	9.25	16.125	23.125	23.125	22.125	18.625	27	23.5	24.75	16.625	47.625
Human disease risk genes candidates, schizophrenia, seeded network (Merico 2014)	21.1111	35.5556	31.3333	54.8889	33.1111	7.77778	3.33333	98	19.1111	36.6667	36.2222	48.6667	11.7778	49.7778	19.3333	19.7778	79.1111	60.8889	5.33333	2.66667	4	36.6667	29.1111	9.11111	2.44444	5.11111	9.11111	12.4444	20	3.33333	5.77778	49.5556	58.6667	14.6667	17.1111	26.4444	11.3333	22.2222	22.2222	16	41.7778	31.5556	16.8889	6.88889	49.1111	21.7778	14.2222	6.22222	28
Human disease risk candidate genes, parkinson, literature curated (Butcher submitted)	6.97674	32.5581	25.5814	39.5349	25.5814	25.5814	4.65116	90.6977	2.32558	9.30233	20.9302	16.2791	6.97674	23.2558	13.9535	2.32558	39.5349	18.6047	0	0	0	23.2558	18.6047	6.97674	2.32558	2.32558	6.97674	25.5814	58.1395	13.9535	34.8837	46.5116	48.8372	11.6279	11.6279	27.907	11.6279	20.9302	27.907	27.907	34.8837	20.9302	25.5814	9.30233	37.2093	16.2791	18.6047	25.5814	20.9302
Human disease risk genes candidates, parkinson, seeded network, all (Endeavour)	19.6669	22.4856	23.959	38.6291	27.4824	19.7309	13.0045	92.5048	4.61243	5.89366	7.36707	11.2748	3.45932	15.2466	7.23895	3.39526	23.1262	12.9404	1.28123	1.02498	0.768738	17.2325	8.77643	7.30301	0.640615	1.34529	6.47021	8.39206	17.8732	2.62652	6.47021	19.1544	19.6028	10.0577	9.41704	16.0794	13.1967	15.8232	12.5561	18.9622	32.2229	24.4715	19.6669	15.1185	29.3402	27.1621	20.4356	16.5279	21.2044
Human disease risk genes candidates, parkinson, seeded network, top 1000 (Endeavour)	20.1	23.8	26.1	43.4	26.6	18	11	94.9	6.1	7.4	9.4	14	4.2	17	8.3	3.9	26.3	16.1	1.8	1.6	1.1	22.3	10	8.8	0.9	1.7	6.6	9.7	20.9	3.4	8.4	21	21.3	9.5	9.1	17.5	13.9	16	13.9	20.5	36	23.4	18.5	15.3	32.5	25.6	19.7	16.8	21.3
Human disease risk genes candidates, parkinson, seeded network, top 500 (Endeavour)	20.2	27	27.6	47.6	27.2	15.4	8.8	95.8	7.6	10.4	12.6	18	5.8	19.2	9.8	5	31.4	20.2	1.6	1.6	1.4	28.6	13	9.8	1.4	2.6	7.6	11.2	21.4	5.2	9.8	24.4	25.2	9.8	9.2	16.8	12.2	16.2	13.8	19	39.6	24.8	18.4	10.8	34	28	17.4	15.6	22
Human neural selected components, DISC1 interactome, top 25 (GeneMANIA)	15.3846	19.2308	34.6154	34.6154	34.6154	23.0769	7.69231	84.6154	0	3.84615	7.69231	11.5385	0	30.7692	23.0769	7.69231	34.6154	15.3846	0	0	0	23.0769	23.0769	7.69231	0	0	3.84615	0	15.3846	0	3.84615	11.5385	34.6154	11.5385	11.5385	11.5385	7.69231	15.3846	11.5385	19.2308	30.7692	19.2308	26.9231	7.69231	30.7692	15.3846	3.84615	23.0769	30.7692
Human neural selected components, DISC1 interactome, top 50 (GeneMANIA)	29.4118	17.6471	31.3725	43.1373	35.2941	15.6863	5.88235	86.2745	1.96078	3.92157	7.84314	17.6471	5.88235	35.2941	15.6863	13.7255	39.2157	25.4902	1.96078	0	0	25.4902	31.3725	9.80392	0	1.96078	3.92157	3.92157	15.6863	0	3.92157	11.7647	35.2941	9.80392	11.7647	11.7647	7.84314	15.6863	5.88235	11.7647	35.2941	19.6078	21.5686	11.7647	43.1373	13.7255	13.7255	19.6078	37.2549
Human neural selected components, DISC1 interactome, top 100 (GeneMANIA)	37.6238	23.7624	23.7624	48.5149	36.6337	10.8911	3.9604	90.099	1.9802	8.91089	9.90099	24.7525	4.9505	32.6733	14.8515	14.8515	42.5743	27.7228	1.9802	0	0	26.7327	28.7129	18.8119	0.990099	3.9604	5.94059	6.93069	13.8614	0.990099	2.9703	18.8119	33.6634	9.90099	11.8812	14.8515	7.92079	16.8317	6.93069	13.8614	44.5545	20.7921	17.8218	6.93069	45.5446	19.802	15.8416	11.8812	31.6832
[truncated: 21 more columns]

## Sheet: DGCR8 intersection - Percent
	Mouse dysregulated expression induced by Dgcr8 deletion (Stark 2008).AND.Human brain expression, pre-natal (BrainSpan)	Mouse dysregulated expression induced by Dgcr8 deletion (Stark 2008).AND.Human brain expression, balanced pre- and post-natal (BrainSpan)	Mouse dysregulated expression induced by Dgcr8 deletion (Stark 2008).AND.Human brain expression, post-natal (BrainSpan)	Mouse dysregulated expression induced by Dgcr8 deletion (Stark 2008).AND.Human brain expression, very high to high level (BrainSpan)	Mouse dysregulated expression induced by Dgcr8 deletion (Stark 2008).AND.Human brain expression, high to medium level (BrainSpan)	Mouse dysregulated expression induced by Dgcr8 deletion (Stark 2008).AND.Human brain expression, medium to low level (BrainSpan)	Mouse dysregulated expression induced by Dgcr8 deletion (Stark 2008).AND.Human brain expression, low level to absent (BrainSpan)	Mouse dysregulated expression induced by Dgcr8 deletion (Stark 2008).AND.Human well-characterized genes (GO, terms with less than 500 genes)	Mouse dysregulated expression induced by Dgcr8 deletion (Stark 2008).AND.Human neural function or pathway, synaptic pathways (KEGG)	Mouse dysregulated expression induced by Dgcr8 deletion (Stark 2008).AND.Human neural function or pathway, synaptic components (GO)	Mouse dysregulated expression induced by Dgcr8 deletion (Stark 2008).AND.Human neural function or pathway, nervous signal transmission (GO)	Mouse dysregulated expression induced by Dgcr8 deletion (Stark 2008).AND.Human neural function or pathway, neuron projection (GO)	Mouse dysregulated expression induced by Dgcr8 deletion (Stark 2008).AND.Human neural function or pathway, neuron body (GO)	Mouse dysregulated expression induced by Dgcr8 deletion (Stark 2008).AND.Human neural function or pathway, nervous system development (GO)	Mouse dysregulated expression induced by Dgcr8 deletion (Stark 2008).AND.Human neural function or pathway, nervous system development (GO)_CNS	Mouse dysregulated expression induced by Dgcr8 deletion (Stark 2008).AND.Human neural function or pathway, axon guidance pathways (KEGG,NCI, Reactome)	Mouse dysregulated expression induced by Dgcr8 deletion (Stark 2008).AND.Human neural function or pathway, union, inclusive (GO, KEGG,NCI, Reactome)	Mouse dysregulated expression induced by Dgcr8 deletion (Stark 2008).AND.Human neural function or pathway, union, stringent (GO, KEGG,NCI, Reactome)	Mouse dysregulated expression induced by Dgcr8 deletion (Stark 2008).AND.Human neural function or pathway, cholinergic synapse (KEGG)	Mouse dysregulated expression induced by Dgcr8 deletion (Stark 2008).AND.Human neural function or pathway, GABAergic synapse (KEGG)	Mouse dysregulated expression induced by Dgcr8 deletion (Stark 2008).AND.Human neural function or pathway, serotonergic synapse (KEGG)	Mouse dysregulated expression induced by Dgcr8 deletion (Stark 2008).AND.Human neural selected components, post-synaptic density (Bayes 2011)	Mouse dysregulated expression induced by Dgcr8 deletion (Stark 2008).AND.Mouse neural selected components, FMR1 targets (Darnell 2011)	Mouse dysregulated expression induced by Dgcr8 deletion (Stark 2008).AND.Human neural selected components, FMR1 targets (Ascano 2012)	Mouse dysregulated expression induced by Dgcr8 deletion (Stark 2008).AND.Human neural selected components, ARC complex (Kirov 2012)	Mouse dysregulated expression induced by Dgcr8 deletion (Stark 2008).AND.Human neural selected components, NMDAR complex (Kirov 2012)	Mouse dysregulated expression induced by Dgcr8 deletion (Stark 2008).AND.Mouse phenotype, complete lethality (MGI)	Mouse dysregulated expression induced by Dgcr8 deletion (Stark 2008).AND.Human phenotype, nervous system abnormality, autosomal dominant or X-linked (HPO)	Mouse dysregulated expression induced by Dgcr8 deletion (Stark 2008).AND.Human phenotype, nervous system abnormality (HPO)	Mouse dysregulated expression induced by Dgcr8 deletion (Stark 2008).AND.Human phenotype, higher mental function abnormality, autosomal dominant or X-linked (HPO)	Mouse dysregulated expression induced by Dgcr8 deletion (Stark 2008).AND.Human phenotype, higher mental function abnormality (HPO)	Mouse dysregulated expression induced by Dgcr8 deletion (Stark 2008).AND.Mouse phenotype, abnormal behavior or neurological (MGI)	Mouse dysregulated expression induced by Dgcr8 deletion (Stark 2008).AND.Mouse phenotype, abnormal nervous system phenotype (MGI)	Mouse dysregulated expression induced by Dgcr8 deletion (Stark 2008).AND.Mouse phenotype, abnormal skeleton or cranium or limbs (MGI)	Mouse dysregulated expression induced by Dgcr8 deletion (Stark 2008).AND.Mouse phenotype, abnormal sensory system (MGI)	Mouse dysregulated expression induced by Dgcr8 deletion (Stark 2008).AND.Mouse phenotype, abnormal muscle or cardiovascular (MGI)	Mouse dysregulated expression induced by Dgcr8 deletion (Stark 2008).AND.Mouse phenotype, abnormal hepatic or digestive system (MGI)	Mouse dysregulated expression induced by Dgcr8 deletion (Stark 2008).AND.Mouse phenotype, abnormal endo/exocrine or reproductive system (MGI)	Mouse dysregulated expression induced by Dgcr8 deletion (Stark 2008).AND.Mouse phenotype, abnormal integument or adipose or pigmentation (MGI)	Mouse dysregulated expression induced by Dgcr8 deletion (Stark 2008).AND.Mouse phenotype, abnormal immune system or hematological (MGI)	Mouse dysregulated expression induced by Dgcr8 deletion (Stark 2008).AND.Human predicted haploinsufficiency, high to very high (Huang 2010)	Mouse dysregulated expression induced by Dgcr8 deletion (Stark 2008).AND.Human predicted haploinsufficiency, high to medium (Huang 2010)	Mouse dysregulated expression induced by Dgcr8 deletion (Stark 2008).AND.Human predicted haploinsufficiency, medium to low (Huang 2010)	Mouse dysregulated expression induced by Dgcr8 deletion (Stark 2008).AND.Human predicted haploinsufficiency, low to very low (Huang 2010)	Mouse dysregulated expression induced by Dgcr8 deletion (Stark 2008).AND.Human predicted genic intolerance to missense variation, high to very high (Petrovski 2013)	Mouse dysregulated expression induced by Dgcr8 deletion (Stark 2008).AND.Human predicted genic intolerance to missense variation, high to medium (Petrovski 2013)	Mouse dysregulated expression induced by Dgcr8 deletion (Stark 2008).AND.Human predicted genic intolerance to missense variation, medium to low (Petrovski 2013)	Mouse dysregulated expression induced by Dgcr8 deletion (Stark 2008).AND.Human predicted genic intolerance to missense variation, low to very low (Petrovski 2013)	Mouse dysregulated expression induced by Dgcr8 deletion (Stark 2008).AND.Human disease risk candidate genes, schizophrenia, whole exome sequencing denovo (Guipponi 2014; McCarthy 2014; Xu 2012; Fromer 2014; Gulsuner 2013; Girard 2011)
Mouse dysregulated expression induced by Dgcr8 deletion (Stark 2008).AND.Human brain expression, pre-natal (BrainSpan)	100	0	0	48.294	51.706	0	0	86.2205	1.5748	3.93701	2.62467	11.1549	1.70604	16.273	7.08661	5.77428	21.6535	11.4173	0.393701	0.131234	0.262467	9.71129	8.26772	8.26772	0.131234	0.656168	5.11811	5.90551	8.79265	1.31234	1.9685	15.748	18.7664	11.9423	8.39895	15.4856	10.8924	12.9921	10.8924	14.4357	42.9134	24.0157	15.4856	6.43045	36.8766	29.9213	20.6037	8.13648	5.51181
Mouse dysregulated expression induced by Dgcr8 deletion (Stark 2008).AND.Human brain expression, balanced pre- and post-natal (BrainSpan)	0	100	0	43.5535	56.4465	0	0	86.7925	4.08805	7.54717	5.81761	12.2642	1.88679	16.5094	7.2327	3.77358	25.1572	13.6792	1.41509	0.786164	0.786164	15.8805	10.5346	6.76101	0.628931	0.943396	6.13208	5.50314	9.43396	1.57233	2.35849	17.1384	20.7547	10.8491	9.1195	15.2516	9.59119	11.6352	13.9937	11.9497	37.4214	28.3019	17.7673	6.91824	30.8176	30.8176	24.3711	8.1761	4.24528
Mouse dysregulated expression induced by Dgcr8 deletion (Stark 2008).AND.Human brain expression, post-natal (BrainSpan)	0	0	100	50.9466	49.0534	0	0	86.9191	7.0568	8.43373	12.9088	14.1136	3.61446	16.6954	6.71256	4.13081	32.1859	17.9002	1.20482	1.89329	1.37694	20.4819	12.3924	3.78657	1.0327	1.54905	4.99139	7.0568	13.4251	2.40964	4.13081	22.031	22.5473	9.98279	9.46644	17.9002	10.4991	13.4251	11.704	18.2444	25.8176	32.1859	20.654	13.0809	30.6368	25.4733	25.3012	12.2203	5.85198
Mouse dysregulated expression induced by Dgcr8 deletion (Stark 2008).AND.Human brain expression, very high to high level (BrainSpan)	39.1073	29.4368	31.4559	100	0	0	0	88.6291	5.20723	8.50159	8.71413	15.1966	3.1881	19.5537	8.92667	5.84485	31.5622	17.6408	1.0627	1.0627	0.53135	21.254	13.4963	5.3135	0.956429	1.70032	5.52604	6.80128	10.8395	2.1254	2.76302	20.5101	24.017	11.3709	9.13921	15.6217	10.0956	12.5399	12.0085	14.4527	38.576	29.3305	15.4091	7.97024	30.9245	33.3688	22.9543	6.58874	5.52604
Mouse dysregulated expression induced by Dgcr8 deletion (Stark 2008).AND.Human brain expression, high to medium level (BrainSpan)	37.9576	34.5857	27.4566	0	100	0	0	84.7784	2.89017	4.52794	4.81696	9.82659	1.54143	13.6802	5.29865	3.56455	20.7129	10.79	0.867052	0.674374	0.963391	9.05588	7.22543	7.51445	0.192678	0.385356	5.29865	5.49133	9.92293	1.34875	2.6975	15.7996	17.341	10.6936	8.76686	16.5703	10.5973	12.8131	12.2351	15.0289	33.9114	26.3969	19.8459	9.05588	35.0674	24.8555	23.4104	11.8497	4.91329
Mouse dysregulated expression induced by Dgcr8 deletion (Stark 2008).AND.Human brain expression, medium to low level (BrainSpan)	0	0	0	0	0	100	0	81.8462	1.23077	2.66667	2.66667	4.92308	0.923077	10.5641	3.28205	1.74359	14.4615	5.94872	0.307692	0.102564	0.205128	3.28205	3.38462	6.76923	0.102564	0	4	4.10256	11.1795	0.512821	3.07692	10.9744	12.4103	11.1795	8.41026	13.8462	9.74359	13.4359	10.2564	18.6667	27.0769	23.5897	21.8462	17.3333	27.8974	25.641	20.5128	19.7949	5.33333
Mouse dysregulated expression induced by Dgcr8 deletion (Stark 2008).AND.Human brain expression, low level to absent (BrainSpan)	0	0	0	0	0	0	100	80.2842	1.24334	1.06572	1.95382	3.19716	0.35524	8.70337	3.37478	1.7762	11.0124	3.73002	0.53286	0.17762	0.53286	0.17762	0.17762	1.24334	0	0	2.48668	2.30906	6.92718	0.17762	1.06572	11.3677	11.1901	12.9663	9.41385	13.3215	13.1439	16.5187	12.0782	22.913	14.5648	18.6501	21.3144	28.2416	13.3215	14.3872	25.0444	32.8597	3.37478
Mouse dysregulated expression induced by Dgcr8 deletion (Stark 2008).AND.Human well-characterized genes (GO, terms with less than 500 genes)	21.9806	18.4677	16.8953	27.9023	29.4413	26.6979	15.1221	100	3.3456	5.28605	5.68752	10.5052	1.90699	16.0254	6.35664	4.04818	23.921	12.0776	0.8364	0.635664	0.702576	10.4717	7.12613	6.1559	0.401472	0.66912	5.3195	5.68752	11.5758	1.27133	2.91067	17.4975	19.739	13.282	10.271	17.6648	12.5125	15.7912	13.6501	19.8394	33.3556	25.2258	19.2372	13.1482	30.1439	26.4637	22.3152	15.1221	5.18568
Mouse dysregulated expression induced by Dgcr8 deletion (Stark 2008).AND.Human neural function or pathway, synaptic pathways (KEGG)	12	26	41	49	30	12	7	100	100	26	56	37	8	26	7	10	100	75	25	19	21	34	22	7	2	6	5	14	18	5	5	48	60	9	19	27	14	25	25	18	47	24	17	8	48	32	13	4	13
Mouse dysregulated expression induced by Dgcr8 deletion (Stark 2008).AND.Human neural function or pathway, synaptic components (GO)	18.6335	29.8137	30.4348	49.6894	29.1925	16.1491	3.72671	98.1366	16.1491	100	47.8261	59.6273	13.6646	41.6149	16.1491	14.2857	100	78.2609	3.72671	2.48447	1.24224	34.7826	27.3292	6.8323	2.48447	3.72671	8.69565	11.1801	16.7702	4.34783	4.96894	49.0683	60.2484	12.4224	20.4969	23.6025	14.9068	25.4658	21.7391	16.7702	44.0994	28.5714	13.0435	8.69565	48.4472	22.3602	14.2857	7.45342	11.1801
Mouse dysregulated expression induced by Dgcr8 deletion (Stark 2008).AND.Human neural function or pathway, nervous signal transmission (GO)	11.7647	21.7647	44.1176	48.2353	29.4118	15.2941	6.47059	100	32.9412	45.2941	100	51.1765	12.3529	41.1765	17.0588	10.5882	100	81.7647	8.82353	9.41176	6.47059	32.9412	27.6471	4.70588	4.11765	5.29412	5.88235	15.2941	24.1176	6.47059	8.23529	61.1765	67.0588	14.1176	23.5294	27.6471	11.7647	25.2941	23.5294	16.4706	38.8235	31.1765	18.8235	7.64706	48.2353	25.2941	13.5294	8.82353	11.7647
Mouse dysregulated expression induced by Dgcr8 deletion (Stark 2008).AND.Human neural function or pathway, neuron projection (GO)	27.0701	24.8408	26.1146	45.5414	32.4841	15.2866	5.73248	100	11.7834	30.5732	27.707	100	15.2866	72.6115	24.2038	29.2994	100	92.3567	2.54777	2.54777	2.54777	28.9809	20.7006	9.87261	2.54777	3.50318	10.828	15.2866	21.6561	3.82166	5.09554	42.3567	54.4586	19.7452	24.8408	33.758	18.7898	24.5223	25.4777	21.6561	52.5478	28.0255	10.5096	3.82166	47.7707	26.4331	14.0127	7.96178	9.23567
Mouse dysregulated expression induced by Dgcr8 deletion (Stark 2008).AND.Human neural function or pathway, neuron body (GO)	22.807	21.0526	36.8421	52.6316	28.0702	15.7895	3.50877	100	14.0351	38.5965	36.8421	84.2105	100	57.8947	36.8421	22.807	100	94.7368	3.50877	3.50877	3.50877	24.5614	24.5614	5.26316	3.50877	3.50877	5.26316	10.5263	17.5439	5.26316	7.01754	43.8596	57.8947	15.7895	21.0526	33.3333	21.0526	21.0526	24.5614	21.0526	56.1404	19.2982	15.7895	7.01754	47.3684	22.807	15.7895	12.2807	8.77193
Mouse dysregulated expression induced by Dgcr8 deletion (Stark 2008).AND.Human neural function or pathway, nervous system development (GO)	25.6729	21.7391	20.0828	38.0952	29.3996	21.3251	10.1449	99.1718	5.38302	13.8716	14.4928	47.205	6.8323	100	39.5445	19.4617	100	54.0373	1.44928	0.414079	1.0352	17.8054	14.6998	8.28157	0.828157	2.07039	13.8716	14.6998	22.5673	2.89855	4.55487	37.06	54.4513	27.7433	28.7785	33.1263	22.7743	29.6066	23.6025	24.0166	49.8965	27.1222	13.8716	4.34783	42.8571	23.6025	16.9772	10.766	7.86749
Mouse dysregulated expression induced by Dgcr8 deletion (Stark 2008).AND.Human neural function or pathway, nervous system development (GO)_CNS	28.2723	24.0838	20.4188	43.9791	28.7958	16.7539	9.94764	99.4764	3.66492	13.6126	15.1832	39.7906	10.9948	100	100	12.0419	100	46.0733	1.04712	0	1.04712	14.1361	14.1361	6.80628	1.04712	2.09424	18.8482	16.2304	26.178	2.09424	4.71204	43.9791	69.6335	36.1257	35.6021	37.6963	27.7487	34.0314	28.7958	26.7016	54.4503	24.6073	13.089	3.14136	42.4084	26.7016	17.801	6.80628	6.80628
Mouse dysregulated expression induced by Dgcr8 deletion (Stark 2008).AND.Human neural function or pathway, axon guidance pathways (KEGG,NCI, Reactome)	36.3636	19.8347	19.8347	45.4545	30.5785	14.0496	8.26446	100	8.26446	19.0083	14.876	76.0331	10.7438	77.686	19.0083	100	100	82.6446	1.65289	0.826446	2.47934	34.7107	17.3554	14.0496	2.47934	3.30579	15.7025	11.5702	17.3554	4.13223	4.95868	34.7107	55.3719	23.9669	29.7521	42.1488	19.8347	28.0992	20.6612	28.0992	56.1983	28.0992	8.26446	2.47934	56.1983	21.4876	13.2231	7.43802	9.91736
Mouse dysregulated expression induced by Dgcr8 deletion (Stark 2008).AND.Human neural function or pathway, union, inclusive (GO, KEGG,NCI, Reactome)	22.8532	22.1607	25.9003	41.1357	29.7784	19.5291	8.58726	99.0305	13.8504	22.2992	23.5457	43.4903	7.89474	66.8975	26.4543	16.759	100	50	3.4626	2.63158	2.90859	21.7452	15.097	7.61773	1.24654	2.21607	11.2188	12.4654	19.3906	3.04709	4.43213	38.3657	51.2465	22.1607	23.5457	30.6094	18.6981	24.9307	21.3296	22.2992	47.0914	27.0083	14.5429	5.67867	41.9668	26.1773	16.0665	9.8338	8.03324
Mouse dysregulated expression induced by Dgcr8 deletion (Stark 2008).AND.Human neural function or pathway, union, stringent (GO, KEGG,NCI, Reactome)	24.0997	24.0997	28.8089	45.9834	31.0249	16.0665	5.81717	100	20.7756	34.903	38.5042	80.3324	14.9584	72.2992	24.3767	27.7008	100	100	5.81717	4.70914	4.70914	28.2548	21.6066	9.14127	1.93906	3.87812	10.2493	14.9584	21.3296	4.15512	5.26316	45.7064	57.6177	18.2825	25.4848	31.5789	16.3435	24.9307	24.9307	18.8366	50.9695	27.4238	12.4654	4.43213	47.3684	25.7618	14.9584	7.75623	10.2493
Mouse dysregulated expression induced by Dgcr8 deletion (Stark 2008).AND.Human neural function or pathway, cholinergic synapse (KEGG)	12	36	28	40	36	12	12	100	100	24	60	32	8	28	8	8	100	84	100	44	44	32	24	16	0	4	4	20	24	4	4	52	60	12	20	36	16	28	32	20	44	20	16	12	60	20	12	0	24
Mouse dysregulated expression induced by Dgcr8 deletion (Stark 2008).AND.Human neural function or pathway, GABAergic synapse (KEGG)	5.26316	26.3158	57.8947	52.6316	36.8421	5.26316	5.26316	100	100	21.0526	84.2105	42.1053	10.5263	10.5263	0	5.26316	100	89.4737	57.8947	100	36.8421	36.8421	26.3158	10.5263	0	0	0	10.5263	10.5263	0	0	63.1579	52.6316	0	15.7895	26.3158	0	26.3158	21.0526	10.5263	47.3684	15.7895	15.7895	10.5263	52.6316	31.5789	10.5263	0	21.0526
Mouse dysregulated expression induced by Dgcr8 deletion (Stark 2008).AND.Human neural function or pathway, serotonergic synapse (KEGG)	9.52381	23.8095	38.0952	23.8095	47.619	9.52381	14.2857	100	100	9.52381	52.381	38.0952	9.52381	23.8095	9.52381	14.2857	100	80.9524	52.381	33.3333	100	38.0952	19.0476	9.52381	0	4.7619	4.7619	19.0476	23.8095	4.7619	4.7619	61.9048	61.9048	4.7619	9.52381	47.619	14.2857	28.5714	33.3333	9.52381	52.381	9.52381	9.52381	9.52381	42.8571	42.8571	19.0476	4.7619	23.8095
Mouse dysregulated expression induced by Dgcr8 deletion (Stark 2008).AND.Human neural selected components, post-synaptic density (Bayes 2011)	22.4924	30.6991	36.1702	60.7903	28.5714	9.72644	0.303951	95.1368	10.3343	17.0213	17.0213	27.6596	4.25532	26.1398	8.20669	12.766	47.7204	31.003	2.43161	2.12766	2.43161	100	25.8359	10.6383	3.64742	6.07903	3.64742	7.90274	15.5015	3.03951	5.16717	24.924	28.5714	5.77508	9.11854	16.7173	6.68693	9.72644	10.6383	10.9422	40.7295	33.1307	16.7173	5.47112	49.848	25.228	15.1976	5.77508	7.90274
Mouse dysregulated expression induced by Dgcr8 deletion (Stark 2008).AND.Mouse neural selected components, FMR1 targets (Darnell 2011)	26.6949	28.3898	30.5085	53.8136	31.7797	13.9831	0.423729	90.2542	9.32203	18.6441	19.9153	27.5424	5.9322	30.0847	11.4407	8.89831	46.1864	33.0508	2.54237	2.11864	1.69492	36.0169	100	16.5254	3.38983	5.08475	7.20339	13.9831	16.9492	5.08475	5.9322	30.5085	41.5254	13.5593	11.4407	22.4576	9.74576	17.7966	16.1017	17.3729	37.7119	36.0169	13.1356	3.38983	73.3051	13.1356	2.9661	5.08475	16.9492
Mouse dysregulated expression induced by Dgcr8 deletion (Stark 2008).AND.Human neural selected components, FMR1 targets (Ascano 2012)	31.1881	21.2871	10.8911	24.7525	38.6139	32.6733	3.46535	91.0891	3.46535	5.44554	3.9604	15.3465	1.48515	19.802	6.43564	8.41584	27.2277	16.3366	1.9802	0.990099	0.990099	17.3267	19.3069	100	0.49505	1.48515	9.90099	5.44554	11.8812	1.9802	4.9505	15.8416	27.2277	16.8317	15.8416	24.2574	11.8812	18.3168	17.8218	21.2871	31.1881	33.6634	19.802	5.44554	67.8218	11.8812	7.42574	8.91089	11.3861
Mouse dysregulated expression induced by Dgcr8 deletion (Stark 2008).AND.Human neural selected components, ARC complex (Kirov 2012)	8.33333	33.3333	50	75	16.6667	8.33333	0	100	16.6667	33.3333	58.3333	66.6667	16.6667	33.3333	16.6667	25	75	58.3333	0	0	0	100	66.6667	8.33333	100	50	0	16.6667	16.6667	8.33333	8.33333	25	41.6667	8.33333	16.6667	16.6667	8.33333	8.33333	8.33333	8.33333	58.3333	8.33333	33.3333	8.33333	75	0	25	8.33333	16.6667
Mouse dysregulated expression induced by Dgcr8 deletion (Stark 2008).AND.Human neural selected components, NMDAR complex (Kirov 2012)	25	30	45	80	20	0	0	100	30	30	45	55	10	50	20	20	80	70	5	0	5	100	60	15	30	100	10	10	15	10	10	55	60	15	20	25	15	25	15	20	60	35	5	0	55	25	15	5	20
Mouse dysregulated expression induced by Dgcr8 deletion (Stark 2008).AND.Mouse phenotype, complete lethality (MGI)	24.375	24.375	18.125	32.5	34.375	24.375	8.75	99.375	3.125	8.75	6.25	21.25	1.875	41.875	22.5	11.875	50.625	23.125	0.625	0	0.625	7.5	10.625	12.5	0	1.25	100	19.375	27.5	2.5	3.125	31.25	58.125	46.875	32.5	60.625	40.625	41.875	39.375	49.375	59.375	25	7.5	2.5	40.625	30	16.25	7.5	7.5
Mouse dysregulated expression induced by Dgcr8 deletion (Stark 2008).AND.Human phenotype, nervous system abnormality, autosomal dominant or X-linked (HPO)	25.8621	20.1149	23.5632	36.7816	32.7586	22.9885	7.47126	97.7011	8.04598	10.3448	14.9425	27.5862	3.44828	40.8046	17.8161	8.04598	51.7241	31.0345	2.87356	1.14943	2.29885	14.9425	18.9655	6.32184	1.14943	1.14943	17.8161	100	100	22.9885	24.7126	43.6782	50.5747	36.7816	30.4598	45.4023	29.3103	29.3103	27.0115	26.4368	55.1724	22.9885	12.6437	4.02299	45.4023	25.2874	17.8161	7.47126	9.77011
Mouse dysregulated expression induced by Dgcr8 deletion (Stark 2008).AND.Human phenotype, nervous system abnormality (HPO)	18.9266	16.9492	22.0339	28.8136	29.096	30.791	11.0169	97.7401	5.08475	7.62712	11.5819	19.209	2.82486	30.791	14.1243	5.9322	39.548	21.7514	1.69492	0.564972	1.41243	14.4068	11.2994	6.77966	0.564972	0.847458	12.4294	49.1525	100	11.2994	25.4237	37.8531	44.0678	30.791	26.2712	37.2881	24.5763	27.4011	26.5537	24.8588	41.8079	25.9887	16.1017	10.452	38.7006	25.4237	20.6215	11.0169	7.34463
Mouse dysregulated expression induced by Dgcr8 deletion (Stark 2008).AND.Human phenotype, higher mental function abnormality, autosomal dominant or X-linked (HPO)	25	25	35	50	35	12.5	2.5	95	12.5	17.5	27.5	30	7.5	35	10	12.5	55	37.5	2.5	0	2.5	25	30	10	2.5	5	10	100	100	100	100	55	60	27.5	22.5	30	12.5	20	30	10	47.5	37.5	10	5	47.5	30	17.5	5	10
Mouse dysregulated expression induced by Dgcr8 deletion (Stark 2008).AND.Human phenotype, higher mental function abnormality (HPO)	16.6667	16.6667	26.6667	28.8889	31.1111	33.3333	6.66667	96.6667	5.55556	8.88889	15.5556	17.7778	4.44444	24.4444	10	6.66667	35.5556	21.1111	1.11111	0	1.11111	18.8889	15.5556	11.1111	1.11111	2.22222	5.55556	47.7778	100	44.4444	100	43.3333	47.7778	17.7778	20	26.6667	16.6667	18.8889	23.3333	17.7778	32.2222	36.6667	18.8889	11.1111	38.8889	30	17.7778	12.2222	6.66667
Mouse dysregulated expression induced by Dgcr8 deletion (Stark 2008).AND.Mouse phenotype, abnormal behavior or neurological (MGI)	22.6415	20.566	24.1509	36.4151	30.9434	20.1887	12.0755	98.6792	9.0566	14.9057	19.6226	25.0943	4.71698	33.7736	15.8491	7.92453	52.2642	31.1321	2.45283	2.26415	2.45283	15.4717	13.5849	6.03774	0.566038	2.07547	9.43396	14.3396	25.283	4.15094	7.35849	100	63.7736	32.2642	31.1321	39.2453	25.0943	35.283	40.7547	47.9245	41.6981	28.3019	17.1698	6.98113	38.6792	26.2264	21.5094	10.566	6.79245
Mouse dysregulated expression induced by Dgcr8 deletion (Stark 2008).AND.Mouse phenotype, abnormal nervous system phenotype (MGI)	24.1147	22.2597	22.0911	38.1113	30.3541	20.4047	10.6239	99.4941	10.118	16.3575	19.2243	28.8364	5.56492	44.3508	22.4283	11.2985	62.3946	35.0759	2.52951	1.68634	2.19224	15.8516	16.5261	9.27487	0.84317	2.02361	15.683	14.8398	26.3069	4.04722	7.25126	56.9983	100	34.7386	35.9191	44.1821	27.4874	35.9191	32.3777	33.2209	45.6998	27.8246	14.8398	6.23946	40.1349	25.4637	18.7184	10.118	6.914
Mouse dysregulated expression induced by Dgcr8 deletion (Stark 2008).AND.Mouse phenotype, abnormal skeleton or cranium or limbs (MGI)	22.5248	17.0792	14.3564	26.4851	27.4752	26.9802	18.0693	98.2673	2.22772	4.9505	5.94059	15.3465	2.22772	33.1683	17.0792	7.17822	39.604	16.3366	0.742574	0	0.247525	4.70297	7.92079	8.41584	0.247525	0.742574	18.5644	15.8416	26.9802	2.72277	3.9604	42.3267	50.9901	100	40.5941	52.2277	42.3267	40.5941	39.8515	49.2574	50	24.2574	12.3762	6.93069	38.3663	23.5149	22.5248	9.40594	5.44554
Mouse dysregulated expression induced by Dgcr8 deletion (Stark 2008).AND.Mouse phenotype, abnormal sensory system (MGI)	20.4473	18.5304	17.5719	27.476	29.0735	26.1981	16.9329	98.0831	6.07029	10.5431	12.7796	24.9201	3.83387	44.4089	21.7252	11.5016	54.3131	29.393	1.59744	0.958466	0.638978	9.58466	8.6262	10.2236	0.638978	1.27796	16.6134	16.9329	29.7125	2.8754	5.7508	52.7157	68.0511	52.3962	100	53.6741	38.3387	42.8115	41.853	46.0064	45.0479	26.8371	13.099	9.58466	36.7412	24.6006	21.0863	11.8211	7.02875
Mouse dysregulated expression induced by Dgcr8 deletion (Stark 2008).AND.Mouse phenotype, abnormal muscle or cardiovascular (MGI)	22.2642	18.3019	19.6226	27.7358	32.4528	25.4717	14.1509	99.6226	5.09434	7.16981	8.86792	20	3.58491	30.1887	13.5849	9.62264	41.6981	21.5094	1.69811	0.943396	1.88679	10.3774	10	9.24528	0.377358	0.943396	18.3019	14.9057	24.9057	2.26415	4.5283	39.2453	49.434	39.8113	31.6981	100	40.7547	37.9245	38.4906	34.1509	47.9245	25.8491	13.0189	6.79245	39.434	24.1509	18.1132	10.9434	7.16981
Mouse dysregulated expression induced by Dgcr8 deletion (Stark 2008).AND.Mouse phenotype, abnormal hepatic or digestive system (MGI)	22.0159	16.1804	16.1804	25.1989	29.1777	25.1989	19.6286	99.2042	3.71353	6.36605	5.30504	15.6499	3.18302	29.1777	14.0584	6.36605	35.809	15.6499	1.06101	0	0.795756	5.83554	6.1008	6.36605	0.265252	0.795756	17.2414	13.5279	23.0769	1.32626	3.97878	35.2785	43.2361	45.3581	31.8302	57.2944	100	52.7851	48.5411	56.7639	46.1538	25.7294	14.3236	8.48806	31.8302	25.9947	24.4032	13.2626	5.30504
Mouse dysregulated expression induced by Dgcr8 deletion (Stark 2008).AND.Mouse phenotype, abnormal endo/exocrine or reproductive system (MGI)	20.7113	15.4812	16.318	24.6862	27.8243	27.4059	19.4561	98.7448	5.23013	8.57741	8.99582	16.1088	2.51046	29.9163	13.5983	7.11297	37.6569	18.8285	1.46444	1.04603	1.25523	6.69456	8.78661	7.74059	0.209205	1.04603	14.0167	10.6695	20.2929	1.67364	3.55649	39.1213	44.5607	34.3096	28.0335	42.0502	41.6318	100	35.9833	51.4644	49.3724	21.1297	14.0167	9.20502	32.0084	28.6611	21.3389	12.9707	6.48536
Mouse dysregulated expression induced by Dgcr8 deletion (Stark 2008).AND.Mouse phenotype, abnormal integument or adipose or pigmentation (MGI)	20.1946	21.6545	16.545	27.4939	30.9002	24.3309	16.545	99.2701	6.08273	8.51582	9.73236	19.4647	3.40633	27.7372	13.382	6.08273	37.4696	21.8978	1.94647	0.973236	1.70316	8.51582	9.24574	8.75912	0.243309	0.729927	15.3285	11.4355	22.871	2.91971	5.10949	52.5547	46.7153	39.1727	31.8735	49.635	44.5255	41.8491	100	48.1752	45.7421	25.5474	15.8151	7.78589	37.7129	23.3577	22.1411	10.9489	6.56934
Mouse dysregulated expression induced by Dgcr8 deletion (Stark 2008).AND.Mouse phenotype, abnormal immune system or hematological (MGI)	18.1518	12.5413	17.4917	22.4422	25.7426	30.033	21.2871	97.8548	2.9703	4.45545	4.62046	11.2211	1.9802	19.1419	8.41584	5.61056	26.5677	11.2211	0.825083	0.330033	0.49505	5.94059	6.76568	7.09571	0.49505	0.330033	13.0363	7.59076	14.5215	0.660066	2.64026	29.868	32.5083	32.8383	23.7624	41.9142	35.3135	40.5941	32.6733	100	38.9439	23.4323	16.9967	15.1815	31.0231	26.5677	23.4323	14.5215	6.43564
Mouse dysregulated expression induced by Dgcr8 deletion (Stark 2008).AND.Human predicted haploinsufficiency, high to very high (Huang 2010)	30.618	22.2846	14.0449	33.9888	32.9588	24.7191	7.6779	93.3521	4.40075	6.64794	6.17978	15.4494	2.99625	22.5655	9.73783	6.36704	31.8352	17.2285	1.02996	0.842697	1.02996	12.5468	8.33333	5.89888	0.655431	1.1236	8.89513	8.98876	13.8577	1.77903	2.71536	20.6929	25.3745	18.9139	13.2022	23.7828	16.2921	22.0974	17.603	22.0974	100	0	0	0	37.1723	29.588	21.5356	6.83521	5.80524
Mouse dysregulated expression induced by Dgcr8 deletion (Stark 2008).AND.Human predicted haploinsufficiency, high to medium (Huang 2010)	20.4927	20.1568	20.9406	30.9071	30.6831	25.7559	11.7581	84.4345	2.68757	5.15118	5.93505	9.85442	1.2318	14.6697	5.26316	3.80739	21.8365	11.0862	0.55991	0.335946	0.223964	12.206	9.51848	7.61478	0.111982	0.783875	4.47928	4.47928	10.3024	1.67973	3.69541	16.7973	18.477	10.9742	9.40649	15.3415	10.8623	11.3102	11.7581	15.9015	0	100	0	0	35.1624	25.4199	21.3886	12.43	5.5991
Mouse dysregulated expression induced by Dgcr8 deletion (Stark 2008).AND.Human predicted haploinsufficiency, medium to low (Huang 2010)	17.1512	16.4244	17.4419	21.0756	29.9419	30.9593	17.4419	83.5756	2.47093	3.05233	4.65116	4.79651	1.30814	9.73837	3.63372	1.45349	15.2616	6.5407	0.581395	0.436047	0.290698	7.99419	4.50581	5.81395	0.581395	0.145349	1.74419	3.19767	8.28488	0.581395	2.47093	13.2267	12.7907	7.26744	5.9593	10.0291	7.84884	9.73837	9.44767	14.9709	0	0	100	0	23.1105	25.2907	27.1802	18.314	3.34302
Mouse dysregulated expression induced by Dgcr8 deletion (Stark 2008).AND.Human predicted haploinsufficiency, low to very low (Huang 2010)	9.70297	8.71287	15.0495	14.8515	18.6139	33.4653	31.4851	77.8218	1.58416	2.77228	2.57426	2.37624	0.792079	4.15842	1.18812	0.594059	8.11881	3.16832	0.594059	0.39604	0.792079	3.56436	1.58416	2.17822	0	0.39604	0.792079	1.38614	7.32673	0.39604	1.9802	7.12871	7.32673	5.54455	5.94059	7.32673	6.33663	8.71287	6.33663	18.2178	0	0	0	100	12.2772	20	23.9604	35.8416	3.76238
Mouse dysregulated expression induced by Dgcr8 deletion (Stark 2008).AND.Human predicted genic intolerance to missense variation, high to very high (Petrovski 2013)	27.9324	19.4831	17.6938	28.9264	36.1829	27.0378	7.45527	89.5626	4.77137	7.75348	8.15109	14.9105	2.6839	20.5765	8.05169	6.75944	30.1193	16.998	1.49105	0.994036	0.894632	16.3022	17.1968	13.6183	0.894632	1.09344	6.46123	7.85288	13.6183	1.88867	3.47913	20.3777	23.6581	15.4076	11.4314	20.7753	11.9284	15.2087	15.4076	18.6879	39.4632	31.2127	15.8052	6.16302	100	0	0	0	9.24453
Mouse dysregulated expression induced by Dgcr8 deletion (Stark 2008).AND.Human predicted genic intolerance to missense variation, high to medium (Petrovski 2013)	25.1101	21.5859	16.2996	34.5815	28.4141	27.533	8.9207	87.1145	3.52423	3.96476	4.73568	9.14097	1.43172	12.5551	5.61674	2.86344	20.815	10.2423	0.550661	0.660793	0.991189	9.14097	3.4141	2.64317	0	0.550661	5.28634	4.84581	9.91189	1.32159	2.97357	15.3084	16.63	10.4626	8.48018	14.0969	10.793	15.0881	10.5727	17.7313	34.8018	25	19.163	11.1233	0	100	0	0	3.30396
Mouse dysregulated expression induced by Dgcr8 deletion (Stark 2008).AND.Human predicted genic intolerance to missense variation, medium to low (Petrovski 2013)	19.4067	19.1595	18.1706	26.6996	30.0371	24.7219	17.4289	82.4475	1.60692	2.84302	2.84302	5.43881	1.11248	10.136	4.20272	1.97775	14.3387	6.67491	0.370828	0.247219	0.123609	6.18047	0.865266	1.85414	0.247219	0.494438	3.21384	3.83189	9.02349	0.865266	1.97775	11.8665	13.7206	11.2485	8.15822	14.0915	11.3721	12.6082	11.2485	17.5525	28.4302	23.6094	23.115	14.9567	0	0	100	0	2.84302
Mouse dysregulated expression induced by Dgcr8 deletion (Stark 2008).AND.Human predicted genic intolerance to missense variation, low to very low (Petrovski 2013)	10.8392	9.09091	12.4126	10.8392	21.5035	33.7413	32.3427	79.021	0.699301	2.0979	2.62238	4.37063	1.22378	9.09091	2.27273	1.57343	12.4126	4.8951	0	0	0.174825	3.32168	2.0979	3.14685	0.174825	0.174825	2.0979	2.27273	6.81818	0.34965	1.92308	9.79021	10.4895	6.64336	6.46853	10.1399	8.74126	10.8392	7.86713	15.3846	12.7622	19.4056	22.028	31.6434	0	0	0	100	4.02098
Mouse dysregulated expression induced by Dgcr8 deletion (Stark 2008).AND.Human disease risk candidate genes, schizophrenia, whole exome sequencing denovo (Guipponi 2014; McCarthy 2014; Xu 2012; Fromer 2014; Gulsuner 2013; Girard 2011)	23.8636	15.3409	19.3182	29.5455	28.9773	29.5455	10.7955	88.0682	7.38636	10.2273	11.3636	16.4773	2.84091	21.5909	7.38636	6.81818	32.9545	21.0227	3.40909	2.27273	2.84091	14.7727	22.7273	13.0682	1.13636	2.27273	6.81818	9.65909	14.7727	2.27273	3.40909	20.4545	23.2955	12.5	12.5	21.5909	11.3636	17.6136	15.3409	22.1591	35.2273	28.4091	13.0682	10.7955	52.8409	17.0455	13.0682	13.0682	100
Mouse dysregulated expression induced by Dgcr8 deletion (Stark 2008).AND.Human disease risk candidate genes, schizophrenia (Fromer 2014)	21.9512	15.4472	23.5772	29.2683	31.7073	29.2683	8.94309	88.6179	6.50407	13.0081	9.7561	17.8862	3.25203	23.5772	8.13008	7.31707	34.1463	21.1382	2.43902	0.813008	2.43902	15.4472	24.3902	13.0081	1.62602	2.43902	6.50407	10.5691	15.4472	2.43902	3.25203	21.1382	24.3902	11.3821	11.3821	21.9512	10.5691	17.8862	13.8211	17.8862	34.1463	31.7073	13.0081	12.1951	54.4715	15.4472	11.3821	15.4472	100
Mouse dysregulated expression induced by Dgcr8 deletion (Stark 2008).AND.Human neural selected components, voltage-gated calcium channels (Purcell 2014)	0	33.3333	33.3333	0	66.6667	0	33.3333	100	33.3333	33.3333	33.3333	66.6667	0	66.6667	0	66.6667	66.6667	66.6667	33.3333	33.3333	33.3333	66.6667	0	0	0	0	0	66.6667	66.6667	33.3333	33.3333	100	100	0	66.6667	100	33.3333	66.6667	0	33.3333	33.3333	33.3333	33.3333	0	66.6667	0	33.3333	0	0
Mouse dysregulated expression induced by Dgcr8 deletion (Stark 2008).AND.Human phenotype, abnormal extra pyramidal motor function (HPO)	9.52381	9.52381	33.3333	19.0476	33.3333	47.619	0	95.2381	0	14.2857	19.0476	19.0476	4.7619	38.0952	14.2857	4.7619	47.619	28.5714	0	0	0	14.2857	14.2857	4.7619	0	0	9.52381	57.1429	100	47.619	80.9524	61.9048	57.1429	28.5714	23.8095	28.5714	4.7619	19.0476	23.8095	14.2857	33.3333	33.3333	23.8095	19.0476	38.0952	14.2857	4.7619	28.5714	4.7619
Mouse dysregulated expression induced by Dgcr8 deletion (Stark 2008).AND.Human phenotype, abnormal extra pyramidal motor function, autosomal dominant or X-linked (HPO)	16.6667	8.33333	33.3333	25	33.3333	41.6667	0	91.6667	0	16.6667	16.6667	25	8.33333	33.3333	16.6667	8.33333	41.6667	33.3333	0	0	0	8.33333	16.6667	8.33333	0	0	0	100	100	83.3333	100	58.3333	50	33.3333	33.3333	33.3333	8.33333	25	33.3333	25	41.6667	25	25	0	41.6667	16.6667	16.6667	16.6667	0
Mouse dysregulated expression induced by Dgcr8 deletion (Stark 2008).AND.Human phenotype, psychosis (HPO)	11.1111	0	44.4444	44.4444	11.1111	33.3333	11.1111	100	0	0	0	0	0	44.4444	0	0	44.4444	0	0	0	0	0	0	11.1111	0	0	0	44.4444	100	33.3333	77.7778	44.4444	55.5556	22.2222	22.2222	33.3333	33.3333	0	33.3333	33.3333	22.2222	33.3333	33.3333	11.1111	44.4444	22.2222	22.2222	0	22.2222
Mouse dysregulated expression induced by Dgcr8 deletion (Stark 2008).AND.Human phenotype, psychosis, autosomal dominant or X-linked (HPO)	25	0	75	75	25	0	0	100	0	0	0	0	0	50	0	0	50	0	0	0	0	0	0	0	0	0	0	100	100	75	75	25	50	50	50	25	0	0	25	0	25	75	0	0	50	25	25	0	25
Mouse dysregulated expression induced by Dgcr8 deletion (Stark 2008).AND.Human miR predicted targets, miR-137, top 200 (TargetScan, Diana MicroT)	28.5714	20	18.5714	22.8571	44.2857	24.2857	8.57143	84.2857	4.28571	5.71429	7.14286	5.71429	2.85714	17.1429	7.14286	2.85714	21.4286	10	1.42857	0	1.42857	7.14286	4.28571	4.28571	0	1.42857	2.85714	7.14286	8.57143	1.42857	1.42857	18.5714	18.5714	11.4286	10	20	10	14.2857	8.57143	15.7143	32.8571	30	12.8571	14.2857	24.2857	28.5714	24.2857	17.1429	4.28571
Mouse dysregulated expression induced by Dgcr8 deletion (Stark 2008).AND.Human miR predicted targets, miR-137, top 400 (TargetScan, Diana MicroT)	23.913	18.8406	14.4928	20.2899	36.9565	28.2609	14.4928	82.6087	3.62319	5.07246	5.7971	6.52174	1.44928	13.0435	5.07246	1.44928	18.1159	8.69565	0.724638	0.724638	0.724638	8.69565	4.34783	4.34783	0	1.44928	4.34783	5.7971	8.69565	1.44928	2.89855	17.3913	15.942	14.4928	10.1449	20.2899	9.42029	12.3188	13.7681	17.3913	34.7826	23.1884	15.2174	14.4928	24.6377	30.4348	21.7391	17.3913	4.34783
Mouse dysregulated expression induced by Dgcr8 deletion (Stark 2008).AND.Human miR predicted targets, miR-137, top 800 (TargetScan, Diana MicroT)	23.4432	18.315	15.3846	23.4432	33.6996	30.0366	12.8205	83.8828	4.0293	4.7619	5.86081	9.89011	2.1978	15.7509	5.86081	2.9304	22.3443	10.989	0.732601	1.0989	0.3663	8.05861	8.42491	5.49451	0.732601	1.4652	4.7619	6.22711	9.52381	1.4652	2.5641	17.9487	18.6813	13.9194	9.15751	18.6813	11.7216	14.652	13.5531	15.7509	35.1648	24.1758	17.9487	12.4542	28.5714	29.6703	19.7802	16.1172	6.22711
Mouse dysregulated expression induced by Dgcr8 deletion (Stark 2008).AND.Human miR predicted targets, miR-185, top 200 (TargetScan, Diana MicroT)	15.5	14	21	24.5	26	26	21	83	1	3.5	2.5	6.5	1	16.5	6	3.5	20.5	7.5	0	0	0	10.5	8.5	3	0	0.5	5	5	10	0.5	2	11.5	13	7	5.5	12	6	11.5	7.5	13	17	22	23	22.5	22	22	28.5	20.5	5.5
Mouse dysregulated expression induced by Dgcr8 deletion (Stark 2008).AND.Human miR predicted targets, miR-185, top 400 (TargetScan, Diana MicroT)	16.9291	14.5669	20.0787	25.1969	26.378	25.1969	20.8661	81.8898	1.1811	4.33071	3.14961	7.48031	0.787402	16.5354	6.69291	3.93701	22.0472	8.26772	0	0	0	10.2362	8.66142	2.75591	0	0.393701	5.11811	5.51181	9.84252	0.787402	2.3622	13.3858	13.7795	6.69291	5.11811	12.9921	5.51181	10.2362	7.08661	12.5984	18.5039	22.0472	21.6535	22.8346	22.0472	23.622	27.9528	19.2913	4.72441
Mouse dysregulated expression induced by Dgcr8 deletion (Stark 2008).AND.Human miR predicted targets, miR-185, top 800 (TargetScan, Diana MicroT)	19.685	15.748	19.685	27.2966	27.8215	23.3596	18.3727	82.1522	1.5748	3.93701	3.41207	8.92388	1.31234	15.748	6.56168	4.19948	21.5223	9.18635	0.262467	0.262467	0	11.0236	8.39895	4.46194	0.524934	0.787402	4.19948	4.98688	10.2362	0.787402	2.62467	13.9108	14.4357	7.61155	5.51181	13.3858	8.13648	12.336	8.39895	13.6483	22.3097	23.0971	21.5223	19.9475	25.1969	23.0971	25.9843	17.8478	4.98688
Mouse dysregulated expression induced by Dgcr8 deletion (Stark 2008).AND.Human disease risk genes candidates, schizophrenia, seeded network (Merico 2014)	27.7778	36.5079	27.7778	50.7937	41.2698	4.7619	3.1746	97.619	15.873	36.5079	36.5079	50	8.73016	47.619	21.4286	19.0476	78.5714	61.1111	4.7619	1.5873	4.7619	39.6825	34.127	10.3175	4.7619	6.34921	8.73016	11.1111	16.6667	3.96825	5.55556	39.6825	53.1746	9.52381	15.873	29.3651	11.9048	22.2222	26.1905	14.2857	45.2381	34.9206	14.2857	3.1746	54.7619	23.8095	14.2857	3.1746	12.6984
Mouse dysregulated expression induced by Dgcr8 deletion (Stark 2008).AND.Human disease risk candidate genes, parkinson, literature curated (Butcher submitted)	11.1111	33.3333	11.1111	11.1111	44.4444	44.4444	0	100	0	22.2222	33.3333	33.3333	11.1111	44.4444	22.2222	11.1111	66.6667	44.4444	0	0	0	33.3333	33.3333	0	11.1111	11.1111	11.1111	44.4444	77.7778	33.3333	66.6667	66.6667	55.5556	22.2222	11.1111	33.3333	0	11.1111	44.4444	33.3333	22.2222	55.5556	22.2222	0	44.4444	11.1111	11.1111	33.3333	22.2222
Mouse dysregulated expression induced by Dgcr8 deletion (Stark 2008).AND.Human disease risk genes candidates, parkinson, seeded network, all (Endeavour)	24.7734	23.565	23.565	40.7855	31.1178	18.429	9.36556	94.2598	5.74018	7.25076	9.66767	15.1057	2.41692	19.6375	7.85498	6.64653	30.5136	17.5227	0.906344	1.20846	0.906344	21.148	12.0846	8.1571	1.51057	2.41692	8.1571	9.66767	19.9396	3.32326	7.85498	24.4713	25.9819	12.0846	9.96979	19.3353	15.71	18.1269	15.4079	22.9607	41.6918	28.3988	15.71	9.06344	34.4411	29.9094	21.148	10.8761	5.74018
Mouse dysregulated expression induced by Dgcr8 deletion (Stark 2008).AND.Human disease risk genes candidates, parkinson, seeded network, top 1000 (Endeavour)	25.3521	25.8216	26.2911	45.0704	32.3944	15.0235	7.51174	96.7136	7.98122	8.92019	12.2066	18.7793	2.8169	23.4742	8.92019	7.51174	33.3333	23.4742	1.40845	1.87793	1.40845	27.23	15.493	10.3286	2.34742	3.28638	7.51174	11.7371	24.4131	3.75587	10.3286	27.23	29.108	12.6761	9.38967	20.6573	16.4319	18.3099	16.9014	22.5352	44.6009	27.23	15.0235	8.92019	40.3756	26.2911	19.7183	10.3286	7.04225
Mouse dysregulated expression induced by Dgcr8 deletion (Stark 2008).AND.Human disease risk genes candidates, parkinson, seeded network, top 500 (Endeavour)	29.0909	29.0909	25.4545	48.1818	35.4545	11.8182	4.54545	97.2727	8.18182	10.9091	17.2727	22.7273	5.45455	23.6364	10	7.27273	37.2727	27.2727	0.909091	0.909091	1.81818	30.9091	20.9091	13.6364	3.63636	4.54545	9.09091	12.7273	20	4.54545	7.27273	29.0909	31.8182	14.5455	7.27273	20	11.8182	20	17.2727	20	44.5455	26.3636	18.1818	5.45455	41.8182	27.2727	20.9091	9.09091	6.36364
Mouse dysregulated expression induced by Dgcr8 deletion (Stark 2008).AND.Human neural selected components, DISC1 interactome, top 25 (GeneMANIA)	0	37.5	37.5	50	25	0	25	75	0	12.5	12.5	25	0	50	37.5	12.5	50	37.5	0	0	0	37.5	25	0	0	0	0	0	12.5	0	0	25	50	0	0	12.5	12.5	12.5	12.5	0	37.5	37.5	12.5	12.5	50	0	25	0	0
Mouse dysregulated expression induced by Dgcr8 deletion (Stark 2008).AND.Human neural selected components, DISC1 interactome, top 50 (GeneMANIA)	31.5789	26.3158	31.5789	52.6316	36.8421	0	10.5263	84.2105	5.26316	5.26316	15.7895	31.5789	5.26316	47.3684	21.0526	26.3158	52.6316	42.1053	5.26316	0	0	36.8421	42.1053	15.7895	0	0	0	5.26316	15.7895	0	5.26316	15.7895	42.1053	5.26316	5.26316	15.7895	5.26316	10.5263	5.26316	10.5263	36.8421	36.8421	15.7895	10.5263	63.1579	15.7895	10.5263	0	15.7895
Mouse dysregulated expression induced by Dgcr8 deletion (Stark 2008).AND.Human neural selected components, DISC1 interactome, top 100 (GeneMANIA)	40.625	31.25	18.75	46.875	43.75	3.125	6.25	90.625	3.125	9.375	18.75	34.375	9.375	40.625	18.75	31.25	50	40.625	3.125	0	0	31.25	37.5	21.875	3.125	0	6.25	6.25	15.625	0	3.125	25	46.875	3.125	9.375	21.875	6.25	15.625	9.375	12.5	43.75	34.375	12.5	6.25	65.625	18.75	9.375	0	15.625
[truncated: 20 more columns]
