# Supplementary material for: Whole-Genome Sequencing Suggests Schizophrenia Risk Mechanisms in Humans with 22q11.2 Deletion Syndrome
Source: G3 (Bethesda). 2015 Sep 16;5(11):2453–61. doi: 10.1534/g3.115.021345 (PMC4632064; doi:10.1534/g3.115.021345)
Supplement: Supporting Information [file supp_g3.115.021345_TableS3.xlsx]

## Sheet: LOF and missense - Count
Gene Set	SCZ1	SCZ2	SCZ3	SCZ4	SCZ5	SCZ6	NP1	NP2	NP3	Mean_SZ	Mean_Others	tTest_pv	Wilcox_pv
lof_Human well-characterized genes (GO, terms with less than 500 genes)	9	7	22	17	22	13	14	9	11	15	11.3333	0.130558	0.301269
lof_Human brain expression, pre-natal (BrainSpan)	2	1	2	1	2	1	3	0	1	1.5	1.33333	0.434892	0.391765
lof_Human brain expression, balanced pre- and post-natal (BrainSpan)	3	1	3	4	3	1	2	2	0	2.5	1.33333	0.114434	0.116615
lof_Human brain expression, post-natal (BrainSpan)	0	0	1	2	1	2	2	1	2	1	1.66667	0.887437	0.892903
lof_Human brain expression, very high to high level (BrainSpan)	3	1	3	2	3	1	2	1	1	2.16667	1.33333	0.0786933	0.134774
lof_Human brain expression, high to medium level (BrainSpan)	2	1	3	5	3	3	5	2	2	2.83333	3	0.553908	0.5
lof_Human brain expression, medium to low level (BrainSpan)	0	3	5	6	6	7	3	3	3	4.5	3	0.107492	0.139259
lof_Human brain expression, low level to absent (BrainSpan)	3	2	11	4	10	2	4	3	5	5.33333	4	0.239032	0.652557
lof_Human well-characterized genes (GO, terms with less than 500 genes)	7	5	20	16	18	11	14	9	9	12.8333	10.6667	0.246879	0.348667
lof_Human neural function or pathway, synaptic pathways (KEGG)	0	0	0	0	0	0	1	0	0	0	0.333333	0.788675	0.95052
lof_Human neural function or pathway, synaptic components (GO)	0	0	0	0	1	0	0	0	0	0.166667	0	0.181609	0.318676
lof_Human neural function or pathway, nervous signal transmission (GO)	0	0	0	0	0	0	0	0	0	0	0	NA	1
lof_Human neural function or pathway, neuron projection (GO)	0	0	1	1	3	0	0	0	0	0.833333	0	0.0706174	0.108522
lof_Human neural function or pathway, neuron body (GO)	1	0	0	0	1	0	0	0	1	0.333333	0.333333	0.5	0.562431
lof_Human neural function or pathway, nervous system development (GO)	0	0	1	1	2	1	0	1	1	0.833333	0.666667	0.363683	0.442617
lof_Human neural function or pathway, nervous system development (GO)_CNS	0	0	0	1	2	0	0	0	0	0.5	0	0.101555	0.18838
lof_Human neural function or pathway, axon guidance pathways (KEGG,NCI, Reactome)	0	0	1	0	0	0	0	0	0	0.166667	0	0.181609	0.318676
lof_Human neural function or pathway, union, inclusive (GO, KEGG,NCI, Reactome)	1	0	1	2	4	1	1	1	2	1.5	1.33333	0.403104	0.611897
lof_Human neural function or pathway, union, stringent (GO, KEGG,NCI, Reactome)	0	0	1	0	2	0	0	0	0	0.5	0	0.101555	0.18838
lof_Human neural function or pathway, cholinergic synapse (KEGG)	0	0	0	0	0	0	0	0	0	0	0	NA	1
lof_Human neural function or pathway, GABAergic synapse (KEGG)	0	0	0	0	0	0	0	0	0	0	0	NA	1
lof_Human neural function or pathway, serotonergic synapse (KEGG)	0	0	0	0	0	0	1	0	0	0	0.333333	0.788675	0.95052
lof_Human neural selected components, post-synaptic density (Bayes 2011)	1	2	3	1	1	0	0	1	0	1.33333	0.333333	0.0535756	0.0847821
lof_Mouse neural selected components, FMR1 targets (Darnell 2011)	1	0	1	0	1	0	0	0	0	0.5	0	0.0377934	0.104363
lof_Human neural selected components, FMR1 targets (Ascano 2012)	0	0	1	0	1	2	1	1	0	0.666667	0.666667	0.5	0.611351
lof_Human neural selected components, ARC complex (Kirov 2012)	0	0	0	0	0	0	0	0	0	0	0	NA	1
lof_Human neural selected components, NMDAR complex (Kirov 2012)	0	0	0	0	0	0	0	0	0	0	0	NA	1
lof_Mouse phenotype, complete lethality (MGI)	0	0	0	0	0	0	1	1	0	0	0.666667	0.908248	0.989728
lof_Human phenotype, nervous system abnormality, autosomal dominant or X-linked (HPO)	0	0	0	0	2	0	0	0	0	0.333333	0	0.181609	0.318676
lof_Human phenotype, nervous system abnormality (HPO)	2	0	0	3	3	1	0	2	0	1.5	0.666667	0.192202	0.207108
lof_Human phenotype, higher mental function abnormality, autosomal dominant or X-linked (HPO)	0	0	0	0	0	0	0	0	0	0	0	NA	1
lof_Human phenotype, higher mental function abnormality (HPO)	1	0	0	1	0	0	0	1	0	0.333333	0.333333	0.5	0.562431
lof_Mouse phenotype, abnormal behavior or neurological (MGI)	1	0	0	1	3	2	1	0	1	1.16667	0.666667	0.209537	0.34014
lof_Mouse phenotype, abnormal nervous system phenotype (MGI)	1	0	0	2	4	1	1	0	2	1.33333	1	0.353138	0.5
lof_Mouse phenotype, abnormal skeleton or cranium or limbs (MGI)	0	0	1	1	4	2	1	0	0	1.33333	0.333333	0.0982178	0.168144
lof_Mouse phenotype, abnormal sensory system (MGI)	1	0	1	1	1	2	0	0	0	1	0	0.00586241	0.0238574
lof_Mouse phenotype, abnormal muscle or cardiovascular (MGI)	1	2	1	2	5	1	2	0	1	2	1	0.143115	0.204923
lof_Mouse phenotype, abnormal hepatic or digestive system (MGI)	0	0	0	1	4	0	1	1	1	0.833333	1	0.595496	0.92135
lof_Mouse phenotype, abnormal endo/exocrine or reproductive system (MGI)	1	0	0	1	5	1	0	1	2	1.33333	1	0.368756	0.608235
lof_Mouse phenotype, abnormal integument or adipose or pigmentation (MGI)	0	0	1	0	3	1	0	1	1	0.833333	0.666667	0.391504	0.611351
lof_PhMm_Mouse phenotype, abnormal immune system or hematological (MGI)	1	0	1	1	3	2	2	3	2	1.33333	2.33333	0.946424	0.946386
lof_Human predicted haploinsufficiency, high to very high (Huang 2010)	0	2	4	1	3	5	2	1	1	2.5	1.33333	0.103706	0.214397
lof_Human predicted haploinsufficiency, high to medium (Huang 2010)	2	3	4	8	4	0	4	1	2	3.5	2.33333	0.216944	0.298922
lof_Human predicted haploinsufficiency, medium to low (Huang 2010)	2	0	7	4	3	1	4	4	3	2.83333	3.66667	0.767635	0.854289
lof_Human predicted haploinsufficiency, low to very low (Huang 2010)	1	1	5	4	7	5	2	3	3	3.83333	2.66667	0.15138	0.256646
lof_Human predicted genic intolerance to missense variation, high to very high (Petrovski 2013)	1	1	3	5	3	1	1	1	1	2.33333	1	0.0509697	0.108522
lof_Human predicted genic intolerance to missense variation, high to medium (Petrovski 2013)	2	1	7	3	1	4	3	0	2	3	1.66667	0.169349	0.256646
lof_Human predicted genic intolerance to missense variation, medium to low (Petrovski 2013)	2	0	4	2	4	3	3	2	2	2.5	2.33333	0.409773	0.392747
lof_Human predicted genic intolerance to missense variation, low to very low (Petrovski 2013)	1	3	7	5	10	5	5	4	5	5.16667	4.66667	0.359211	0.446369
lof_Mouse dysregulated expression induced by Dgcr8 deletion (Stark 2008)	1	1	3	2	4	4	2	1	1	2.5	1.33333	0.0588932	0.138151
lof_Human disease risk candidate genes, schizophrenia, whole exome sequencing denovo (Guipponi 2014; McCarthy 2014; Xu 2012; Fromer 2014; Gulsuner 2013; Girard 2011)	1	2	0	0	3	0	2	0	3	1	1.66667	0.722436	0.792892
lof_Human disease risk candidate genes, schizophrenia (Fromer 2014)	0	1	0	0	3	0	2	0	2	0.666667	1.33333	0.767983	0.840116
lof_Human neural selected components, voltage-gated calcium channels (Purcell 2014)	0	0	0	0	0	0	0	0	0	0	0	NA	1
lof_Human phenotype, abnormal extra pyramidal motor function (HPO)	0	0	0	0	0	0	0	0	0	0	0	NA	1
lof_Human phenotype, abnormal extra pyramidal motor function, autosomal dominant or X-linked (HPO)	0	0	0	0	0	0	0	0	0	0	0	NA	1
lof_Human phenotype, psychosis (HPO)	0	0	0	0	0	0	0	0	0	0	0	NA	1
lof_Human phenotype, psychosis, autosomal dominant or X-linked (HPO)	0	0	0	0	0	0	0	0	0	0	0	NA	1
lof_Human miR predicted targets, miR-137, top 200 (TargetScan, Diana MicroT)	0	0	0	0	0	0	0	0	0	0	0	NA	1
lof_Human miR predicted targets, miR-137, top 400 (TargetScan, Diana MicroT)	0	0	0	0	0	0	1	0	1	0	0.666667	0.908248	0.989728
lof_Human miR predicted targets, miR-137, top 800 (TargetScan, Diana MicroT)	1	0	0	0	0	0	1	0	1	0.166667	0.666667	0.864554	0.941949
lof_Human miR predicted targets, miR-185, top 200 (TargetScan, Diana MicroT)	0	0	0	0	0	1	0	0	0	0.166667	0	0.181609	0.318676
lof_Human miR predicted targets, miR-185, top 400 (TargetScan, Diana MicroT)	0	0	0	0	0	1	0	0	0	0.166667	0	0.181609	0.318676
lof_Human miR predicted targets, miR-185, top 800 (TargetScan, Diana MicroT)	0	0	1	0	0	2	0	0	1	0.5	0.333333	0.369594	0.5
lof_Human disease risk genes candidates, schizophrenia, seeded network (Merico 2014)	0	0	1	0	2	0	0	0	0	0.5	0	0.101555	0.18838
lof_Human disease risk candidate genes, parkinson, literature curated (Butcher submitted)	0	0	0	0	0	0	0	0	0	0	0	NA	1
lof_Human disease risk genes candidates, parkinson, seeded network, all (Endeavour)	2	1	1	2	2	1	1	3	1	1.5	1.66667	0.584529	0.557383
lof_Human disease risk genes candidates, parkinson, seeded network, top 1000 (Endeavour)	1	1	1	0	1	1	0	3	0	0.833333	1	0.558092	0.332503
lof_Human disease risk genes candidates, parkinson, seeded network, top 500 (Endeavour)	1	0	0	0	1	0	0	1	0	0.333333	0.333333	0.5	0.562431
lof_Human neural selected components, DISC1 interactome, top 25 (GeneMANIA)	0	0	0	0	0	0	0	0	0	0	0	NA	1
lof_Human neural selected components, DISC1 interactome, top 50 (GeneMANIA)	0	0	0	0	0	0	0	0	0	0	0	NA	1
lof_Human neural selected components, DISC1 interactome, top 100 (GeneMANIA)	0	0	0	0	0	0	0	0	0	0	0	NA	1
lof_Mouse dysregulated expression induced by Dgcr8 deletion (Stark 2008).AND.Human brain expression, pre-natal (BrainSpan)	0	0	1	0	1	0	2	0	0	0.333333	0.666667	0.663326	0.678286
lof_Mouse dysregulated expression induced by Dgcr8 deletion (Stark 2008).AND.Human brain expression, balanced pre- and post-natal (BrainSpan)	1	0	2	0	1	0	0	0	0	0.666667	0	0.0509697	0.108522
lof_Mouse dysregulated expression induced by Dgcr8 deletion (Stark 2008).AND.Human brain expression, post-natal (BrainSpan)	0	0	0	0	0	2	0	0	0	0.333333	0	0.181609	0.318676
lof_Mouse dysregulated expression induced by Dgcr8 deletion (Stark 2008).AND.Human brain expression, very high to high level (BrainSpan)	0	0	2	0	1	0	1	0	0	0.5	0.333333	0.369594	0.5
lof_Mouse dysregulated expression induced by Dgcr8 deletion (Stark 2008).AND.Human brain expression, high to medium level (BrainSpan)	1	0	1	0	1	2	1	0	0	0.833333	0.333333	0.158779	0.198072
lof_Mouse dysregulated expression induced by Dgcr8 deletion (Stark 2008).AND.Human brain expression, medium to low level (BrainSpan)	0	1	0	2	1	1	0	0	0	0.833333	0	0.021097	0.0561756
lof_Mouse dysregulated expression induced by Dgcr8 deletion (Stark 2008).AND.Human brain expression, low level to absent (BrainSpan)	0	0	0	0	1	1	0	1	1	0.333333	0.666667	0.775297	0.851641
lof_Mouse dysregulated expression induced by Dgcr8 deletion (Stark 2008).AND.Human well-characterized genes (GO, terms with less than 500 genes)	1	1	3	1	4	4	2	1	1	2.33333	1.33333	0.0982178	0.238645
lof_Mouse dysregulated expression induced by Dgcr8 deletion (Stark 2008).AND.Human neural function or pathway, synaptic pathways (KEGG)	0	0	0	0	0	0	0	0	0	0	0	NA	1
lof_Mouse dysregulated expression induced by Dgcr8 deletion (Stark 2008).AND.Human neural function or pathway, synaptic components (GO)	0	0	0	0	1	0	0	0	0	0.166667	0	0.181609	0.318676
lof_Mouse dysregulated expression induced by Dgcr8 deletion (Stark 2008).AND.Human neural function or pathway, nervous signal transmission (GO)	0	0	0	0	0	0	0	0	0	0	0	NA	1
lof_Mouse dysregulated expression induced by Dgcr8 deletion (Stark 2008).AND.Human neural function or pathway, neuron projection (GO)	0	0	1	0	2	0	0	0	0	0.5	0	0.101555	0.18838
lof_Mouse dysregulated expression induced by Dgcr8 deletion (Stark 2008).AND.Human neural function or pathway, neuron body (GO)	0	0	0	0	1	0	0	0	0	0.166667	0	0.181609	0.318676
lof_Mouse dysregulated expression induced by Dgcr8 deletion (Stark 2008).AND.Human neural function or pathway, nervous system development (GO)	0	0	1	0	1	0	0	0	0	0.333333	0	0.0873439	0.186499
lof_Mouse dysregulated expression induced by Dgcr8 deletion (Stark 2008).AND.Human neural function or pathway, nervous system development (GO)_CNS	0	0	0	0	1	0	0	0	0	0.166667	0	0.181609	0.318676
lof_Mouse dysregulated expression induced by Dgcr8 deletion (Stark 2008).AND.Human neural function or pathway, axon guidance pathways (KEGG,NCI, Reactome)	0	0	1	0	0	0	0	0	0	0.166667	0	0.181609	0.318676
lof_Mouse dysregulated expression induced by Dgcr8 deletion (Stark 2008).AND.Human neural function or pathway, union, inclusive (GO, KEGG,NCI, Reactome)	0	0	1	0	3	0	0	0	0	0.666667	0	0.117694	0.18838
lof_Mouse dysregulated expression induced by Dgcr8 deletion (Stark 2008).AND.Human neural function or pathway, union, stringent (GO, KEGG,NCI, Reactome)	0	0	1	0	1	0	0	0	0	0.333333	0	0.0873439	0.186499
lof_Mouse dysregulated expression induced by Dgcr8 deletion (Stark 2008).AND.Human neural function or pathway, cholinergic synapse (KEGG)	0	0	0	0	0	0	0	0	0	0	0	NA	1
lof_Mouse dysregulated expression induced by Dgcr8 deletion (Stark 2008).AND.Human neural function or pathway, GABAergic synapse (KEGG)	0	0	0	0	0	0	0	0	0	0	0	NA	1
lof_Mouse dysregulated expression induced by Dgcr8 deletion (Stark 2008).AND.Human neural function or pathway, serotonergic synapse (KEGG)	0	0	0	0	0	0	0	0	0	0	0	NA	1
lof_Mouse dysregulated expression induced by Dgcr8 deletion (Stark 2008).AND.Human neural selected components, post-synaptic density (Bayes 2011)	0	0	2	1	1	0	0	0	0	0.666667	0	0.0509697	0.108522
lof_Mouse dysregulated expression induced by Dgcr8 deletion (Stark 2008).AND.Mouse neural selected components, FMR1 targets (Darnell 2011)	0	0	0	0	1	0	0	0	0	0.166667	0	0.181609	0.318676
lof_Mouse dysregulated expression induced by Dgcr8 deletion (Stark 2008).AND.Human neural selected components, FMR1 targets (Ascano 2012)	0	0	0	0	0	1	0	0	0	0.166667	0	0.181609	0.318676
lof_Mouse dysregulated expression induced by Dgcr8 deletion (Stark 2008).AND.Human neural selected components, ARC complex (Kirov 2012)	0	0	0	0	0	0	0	0	0	0	0	NA	1
lof_Mouse dysregulated expression induced by Dgcr8 deletion (Stark 2008).AND.Human neural selected components, NMDAR complex (Kirov 2012)	0	0	0	0	0	0	0	0	0	0	0	NA	1
lof_Mouse dysregulated expression induced by Dgcr8 deletion (Stark 2008).AND.Mouse phenotype, complete lethality (MGI)	0	0	0	0	0	0	1	0	0	0	0.333333	0.788675	0.95052
lof_Mouse dysregulated expression induced by Dgcr8 deletion (Stark 2008).AND.Human phenotype, nervous system abnormality, autosomal dominant or X-linked (HPO)	0	0	0	0	1	0	0	0	0	0.166667	0	0.181609	0.318676
lof_Mouse dysregulated expression induced by Dgcr8 deletion (Stark 2008).AND.Human phenotype, nervous system abnormality (HPO)	0	0	0	0	1	1	0	1	0	0.333333	0.333333	0.5	0.562431
lof_Mouse dysregulated expression induced by Dgcr8 deletion (Stark 2008).AND.Human phenotype, higher mental function abnormality, autosomal dominant or X-linked (HPO)	0	0	0	0	0	0	0	0	0	0	0	NA	1
lof_Mouse dysregulated expression induced by Dgcr8 deletion (Stark 2008).AND.Human phenotype, higher mental function abnormality (HPO)	0	0	0	0	0	0	0	1	0	0	0.333333	0.788675	0.95052
lof_Mouse dysregulated expression induced by Dgcr8 deletion (Stark 2008).AND.Mouse phenotype, abnormal behavior or neurological (MGI)	0	0	0	0	2	1	1	0	0	0.5	0.333333	0.369594	0.5
lof_Mouse dysregulated expression induced by Dgcr8 deletion (Stark 2008).AND.Mouse phenotype, abnormal nervous system phenotype (MGI)	0	0	0	0	2	0	1	0	0	0.333333	0.333333	0.5	0.702058
lof_Mouse dysregulated expression induced by Dgcr8 deletion (Stark 2008).AND.Mouse phenotype, abnormal skeleton or cranium or limbs (MGI)	0	0	0	0	2	1	1	0	0	0.5	0.333333	0.369594	0.5
lof_Mouse dysregulated expression induced by Dgcr8 deletion (Stark 2008).AND.Mouse phenotype, abnormal sensory system (MGI)	0	0	0	0	1	0	0	0	0	0.166667	0	0.181609	0.318676
lof_Mouse dysregulated expression induced by Dgcr8 deletion (Stark 2008).AND.Mouse phenotype, abnormal muscle or cardiovascular (MGI)	0	1	0	0	2	1	0	0	0	0.666667	0	0.0509697	0.108522
lof_Mouse dysregulated expression induced by Dgcr8 deletion (Stark 2008).AND.Mouse phenotype, abnormal hepatic or digestive system (MGI)	0	0	0	0	2	0	0	0	0	0.333333	0	0.181609	0.318676
lof_Mouse dysregulated expression induced by Dgcr8 deletion (Stark 2008).AND.Mouse phenotype, abnormal endo/exocrine or reproductive system (MGI)	0	0	0	0	2	0	0	0	0	0.333333	0	0.181609	0.318676
lof_Mouse dysregulated expression induced by Dgcr8 deletion (Stark 2008).AND.Mouse phenotype, abnormal integument or adipose or pigmentation (MGI)	0	0	0	0	2	0	0	0	0	0.333333	0	0.181609	0.318676
lof_Mouse dysregulated expression induced by Dgcr8 deletion (Stark 2008).AND.Mouse phenotype, abnormal immune system or hematological (MGI)	0	0	0	0	1	1	1	0	0	0.333333	0.333333	0.5	0.562431
lof_Mouse dysregulated expression induced by Dgcr8 deletion (Stark 2008).AND.Human predicted haploinsufficiency, high to very high (Huang 2010)	0	0	1	0	3	3	1	0	0	1.16667	0.333333	0.132528	0.283855
lof_Mouse dysregulated expression induced by Dgcr8 deletion (Stark 2008).AND.Human predicted haploinsufficiency, high to medium (Huang 2010)	0	1	2	2	1	0	0	0	0	1	0	0.0204297	0.0580416
lof_Mouse dysregulated expression induced by Dgcr8 deletion (Stark 2008).AND.Human predicted haploinsufficiency, medium to low (Huang 2010)	1	0	0	0	0	1	1	0	0	0.333333	0.333333	0.5	0.562431
lof_Mouse dysregulated expression induced by Dgcr8 deletion (Stark 2008).AND.Human predicted haploinsufficiency, low to very low (Huang 2010)	0	0	0	0	0	0	0	1	1	0	0.666667	0.908248	0.989728
lof_Mouse dysregulated expression induced by Dgcr8 deletion (Stark 2008).AND.Human predicted genic intolerance to missense variation, high to very high (Petrovski 2013)	0	0	0	1	2	1	0	1	0	0.666667	0.333333	0.253647	0.332503
lof_Mouse dysregulated expression induced by Dgcr8 deletion (Stark 2008).AND.Human predicted genic intolerance to missense variation, high to medium (Petrovski 2013)	1	0	3	1	0	2	1	0	0	1.16667	0.333333	0.097872	0.168144
lof_Mouse dysregulated expression induced by Dgcr8 deletion (Stark 2008).AND.Human predicted genic intolerance to missense variation, medium to low (Petrovski 2013)	0	0	0	0	0	1	1	0	0	0.166667	0.333333	0.657706	0.761983
lof_Mouse dysregulated expression induced by Dgcr8 deletion (Stark 2008).AND.Human predicted genic intolerance to missense variation, low to very low (Petrovski 2013)	0	1	0	0	2	0	0	0	1	0.5	0.333333	0.369594	0.5
lof_Mouse dysregulated expression induced by Dgcr8 deletion (Stark 2008).AND.Mouse dysregulated expression induced by Dgcr8 deletion (Stark 2008)	1	1	3	2	4	4	2	1	1	2.5	1.33333	0.0588932	0.138151
lof_Mouse dysregulated expression induced by Dgcr8 deletion (Stark 2008).AND.Human disease risk candidate genes, schizophrenia, whole exome sequencing denovo (Guipponi 2014; McCarthy 2014; Xu 2012; Fromer 2014; Gulsuner 2013; Girard 2011)	0	1	0	0	0	0	0	0	1	0.166667	0.333333	0.657706	0.761983
lof_Mouse dysregulated expression induced by Dgcr8 deletion (Stark 2008).AND.Human disease risk candidate genes, schizophrenia (Fromer 2014)	0	1	0	0	0	0	0	0	1	0.166667	0.333333	0.657706	0.761983
lof_Mouse dysregulated expression induced by Dgcr8 deletion (Stark 2008).AND.Human neural selected components, voltage-gated calcium channels (Purcell 2014)	0	0	0	0	0	0	0	0	0	0	0	NA	1
lof_Mouse dysregulated expression induced by Dgcr8 deletion (Stark 2008).AND.Human phenotype, abnormal extra pyramidal motor function (HPO)	0	0	0	0	0	0	0	0	0	0	0	NA	1
lof_Mouse dysregulated expression induced by Dgcr8 deletion (Stark 2008).AND.Human phenotype, abnormal extra pyramidal motor function, autosomal dominant or X-linked (HPO)	0	0	0	0	0	0	0	0	0	0	0	NA	1
lof_Mouse dysregulated expression induced by Dgcr8 deletion (Stark 2008).AND.Human phenotype, psychosis (HPO)	0	0	0	0	0	0	0	0	0	0	0	NA	1
lof_Mouse dysregulated expression induced by Dgcr8 deletion (Stark 2008).AND.Human phenotype, psychosis, autosomal dominant or X-linked (HPO)	0	0	0	0	0	0	0	0	0	0	0	NA	1
lof_Mouse dysregulated expression induced by Dgcr8 deletion (Stark 2008).AND.Human miR predicted targets, miR-137, top 200 (TargetScan, Diana MicroT)	0	0	0	0	0	0	0	0	0	0	0	NA	1
lof_Mouse dysregulated expression induced by Dgcr8 deletion (Stark 2008).AND.Human miR predicted targets, miR-137, top 400 (TargetScan, Diana MicroT)	0	0	0	0	0	0	1	0	0	0	0.333333	0.788675	0.95052
lof_Mouse dysregulated expression induced by Dgcr8 deletion (Stark 2008).AND.Human miR predicted targets, miR-137, top 800 (TargetScan, Diana MicroT)	0	0	0	0	0	0	1	0	0	0	0.333333	0.788675	0.95052
lof_Mouse dysregulated expression induced by Dgcr8 deletion (Stark 2008).AND.Human miR predicted targets, miR-185, top 200 (TargetScan, Diana MicroT)	0	0	0	0	0	1	0	0	0	0.166667	0	0.181609	0.318676
lof_Mouse dysregulated expression induced by Dgcr8 deletion (Stark 2008).AND.Human miR predicted targets, miR-185, top 400 (TargetScan, Diana MicroT)	0	0	0	0	0	1	0	0	0	0.166667	0	0.181609	0.318676
lof_Mouse dysregulated expression induced by Dgcr8 deletion (Stark 2008).AND.Human miR predicted targets, miR-185, top 800 (TargetScan, Diana MicroT)	0	0	0	0	0	1	0	0	0	0.166667	0	0.181609	0.318676
lof_Mouse dysregulated expression induced by Dgcr8 deletion (Stark 2008).AND.Human disease risk genes candidates, schizophrenia, seeded network (Merico 2014)	0	0	1	0	1	0	0	0	0	0.333333	0	0.0873439	0.186499
lof_Mouse dysregulated expression induced by Dgcr8 deletion (Stark 2008).AND.Human disease risk candidate genes, parkinson, literature curated (Butcher submitted)	0	0	0	0	0	0	0	0	0	0	0	NA	1
lof_Mouse dysregulated expression induced by Dgcr8 deletion (Stark 2008).AND.Human disease risk genes candidates, parkinson, seeded network, all (Endeavour)	0	0	0	1	1	0	1	0	0	0.333333	0.333333	0.5	0.562431
lof_Mouse dysregulated expression induced by Dgcr8 deletion (Stark 2008).AND.Human disease risk genes candidates, parkinson, seeded network, top 1000 (Endeavour)	0	0	0	0	0	0	0	0	0	0	0	NA	1
lof_Mouse dysregulated expression induced by Dgcr8 deletion (Stark 2008).AND.Human disease risk genes candidates, parkinson, seeded network, top 500 (Endeavour)	0	0	0	0	0	0	0	0	0	0	0	NA	1
lof_Mouse dysregulated expression induced by Dgcr8 deletion (Stark 2008).AND.Human neural selected components, DISC1 interactome, top 25 (GeneMANIA)	0	0	0	0	0	0	0	0	0	0	0	NA	1
lof_Mouse dysregulated expression induced by Dgcr8 deletion (Stark 2008).AND.Human neural selected components, DISC1 interactome, top 50 (GeneMANIA)	0	0	0	0	0	0	0	0	0	0	0	NA	1
lof_Mouse dysregulated expression induced by Dgcr8 deletion (Stark 2008).AND.Human neural selected components, DISC1 interactome, top 100 (GeneMANIA)	0	0	0	0	0	0	0	0	0	0	0	NA	1
mis_Human well-characterized genes (GO, terms with less than 500 genes)	97	98	102	79	95	90	117	82	89	93.5	96	0.579534	0.452381
mis_Human brain expression, pre-natal (BrainSpan)	14	14	17	13	15	11	22	9	8	14	13	0.42319	0.258427
mis_Human brain expression, balanced pre- and post-natal (BrainSpan)	19	13	18	11	17	11	18	11	17	14.8333	15.3333	0.570537	0.552687
mis_Human brain expression, post-natal (BrainSpan)	17	14	17	11	11	12	22	15	13	13.6667	16.6667	0.804076	0.879341
mis_Human brain expression, very high to high level (BrainSpan)	19	19	25	15	12	10	27	10	11	16.6667	16	0.459267	0.397286
mis_Human brain expression, high to medium level (BrainSpan)	31	22	27	20	31	24	35	25	27	25.8333	29	0.78366	0.851181
mis_Human brain expression, medium to low level (BrainSpan)	25	33	29	29	28	25	32	30	24	28.1667	28.6667	0.567786	0.651941
mis_Human brain expression, low level to absent (BrainSpan)	22	20	20	14	23	29	22	16	26	21.3333	21.3333	0.5	0.602714
mis_Human well-characterized genes (GO, terms with less than 500 genes)	83	90	88	71	83	71	105	73	78	81	85.3333	0.643638	0.651941
mis_Human neural function or pathway, synaptic pathways (KEGG)	2	4	2	3	3	1	1	0	2	2.5	1	0.0502796	0.0559807
mis_Human neural function or pathway, synaptic components (GO)	6	7	7	4	3	3	7	2	2	5	3.66667	0.261115	0.176918
mis_Human neural function or pathway, nervous signal transmission (GO)	4	4	5	3	7	3	4	2	0	4.33333	2	0.0834639	0.0734405
mis_Human neural function or pathway, neuron projection (GO)	13	9	11	8	5	8	8	3	4	9	5	0.0492454	0.0439125
mis_Human neural function or pathway, neuron body (GO)	5	0	2	2	3	3	2	2	2	2.5	2	0.244795	0.238645
mis_Human neural function or pathway, nervous system development (GO)	20	13	16	10	8	7	16	8	12	12.3333	12	0.459024	0.551792
mis_Human neural function or pathway, nervous system development (GO)_CNS	8	5	6	3	2	4	7	5	6	4.66667	6	0.876789	0.879341
mis_Human neural function or pathway, axon guidance pathways (KEGG,NCI, Reactome)	5	4	6	2	2	1	4	1	3	3.33333	2.66667	0.299587	0.347443
mis_Human neural function or pathway, union, inclusive (GO, KEGG,NCI, Reactome)	27	20	20	16	16	12	24	13	16	18.5	17.6667	0.420884	0.447541
mis_Human neural function or pathway, union, stringent (GO, KEGG,NCI, Reactome)	14	11	14	9	10	8	11	4	4	11	6.33333	0.0853976	0.0955315
mis_Human neural function or pathway, cholinergic synapse (KEGG)	0	3	1	0	1	1	0	0	1	1	0.333333	0.135924	0.198072
mis_Human neural function or pathway, GABAergic synapse (KEGG)	1	3	1	1	1	0	0	0	0	1.16667	0	0.0167662	0.0238574
mis_Human neural function or pathway, serotonergic synapse (KEGG)	0	2	0	0	0	0	1	0	0	0.333333	0.333333	0.5	0.702058
mis_Human neural selected components, post-synaptic density (Bayes 2011)	9	10	13	8	6	7	10	11	8	8.83333	9.66667	0.721627	0.818937
mis_Mouse neural selected components, FMR1 targets (Darnell 2011)	5	13	15	7	6	8	11	8	12	9	10.3333	0.732314	0.78167
mis_Human neural selected components, FMR1 targets (Ascano 2012)	9	10	9	7	12	7	20	9	6	9	11.6667	0.701539	0.552459
mis_Human neural selected components, ARC complex (Kirov 2012)	0	1	0	0	0	0	0	0	0	0.166667	0	0.181609	0.318676
mis_Human neural selected components, NMDAR complex (Kirov 2012)	1	0	0	0	0	0	0	0	0	0.166667	0	0.181609	0.318676
mis_Mouse phenotype, complete lethality (MGI)	4	3	4	2	3	4	7	4	2	3.33333	4.33333	0.717234	0.751879
mis_Human phenotype, nervous system abnormality, autosomal dominant or X-linked (HPO)	8	9	4	5	3	4	4	1	3	5.5	2.66667	0.0374048	0.0567662
mis_Human phenotype, nervous system abnormality (HPO)	15	13	12	12	12	12	18	6	9	12.6667	11	0.345235	0.250092
mis_Human phenotype, higher mental function abnormality, autosomal dominant or X-linked (HPO)	2	0	1	1	0	1	0	0	0	0.833333	0	0.021097	0.0561756
mis_Human phenotype, higher mental function abnormality (HPO)	2	0	3	2	3	4	2	1	3	2.33333	2	0.346781	0.34425
mis_Mouse phenotype, abnormal behavior or neurological (MGI)	19	13	13	10	9	10	22	10	14	12.3333	15.3333	0.752219	0.882363
mis_Mouse phenotype, abnormal nervous system phenotype (MGI)	22	21	22	15	15	15	23	13	17	18.3333	17.6667	0.425508	0.552459
mis_Mouse phenotype, abnormal skeleton or cranium or limbs (MGI)	15	13	5	12	9	13	16	14	7	11.1667	12.3333	0.634981	0.817925
mis_Mouse phenotype, abnormal sensory system (MGI)	12	12	9	11	9	8	11	7	6	10.1667	8	0.145587	0.0955315
mis_Mouse phenotype, abnormal muscle or cardiovascular (MGI)	14	22	13	10	15	10	22	16	10	14	16	0.678729	0.785603
mis_Mouse phenotype, abnormal hepatic or digestive system (MGI)	12	11	8	6	12	6	13	11	5	9.16667	9.66667	0.568228	0.603142
mis_Mouse phenotype, abnormal endo/exocrine or reproductive system (MGI)	11	13	7	11	10	8	16	9	6	10	10.3333	0.53867	0.448425
mis_Mouse phenotype, abnormal integument or adipose or pigmentation (MGI)	10	15	11	7	7	5	14	7	6	9.16667	9	0.478782	0.447766
mis_Mouse phenotype, abnormal immune system or hematological (MGI)	17	18	10	14	10	12	23	12	17	13.5	17.3333	0.822254	0.880342
mis_Human predicted haploinsufficiency, high to very high (Huang 2010)	21	23	22	17	20	28	34	16	18	21.8333	22.6667	0.550504	0.357143
mis_Human predicted haploinsufficiency, high to medium (Huang 2010)	29	28	25	16	23	21	32	18	24	23.6667	24.6667	0.580673	0.642857
mis_Human predicted haploinsufficiency, medium to low (Huang 2010)	24	24	23	23	22	18	26	20	17	22.3333	21	0.336257	0.348059
mis_Human predicted haploinsufficiency, low to very low (Huang 2010)	15	14	23	18	23	15	15	20	16	18	17	0.337031	0.552459
mis_Human predicted genic intolerance to missense variation, high to very high (Petrovski 2013)	32	37	32	19	38	31	48	24	37	31.5	36.3333	0.71553	0.782638
mis_Human predicted genic intolerance to missense variation, high to medium (Petrovski 2013)	13	15	12	16	10	16	19	12	9	13.6667	13.3333	0.461551	0.397286
mis_Human predicted genic intolerance to missense variation, medium to low (Petrovski 2013)	22	17	18	15	15	11	16	19	14	16.3333	16.3333	0.5	0.551575
mis_Human predicted genic intolerance to missense variation, low to very low (Petrovski 2013)	24	24	29	25	28	24	31	21	24	25.6667	25.3333	0.461386	0.393703
mis_Mouse dysregulated expression induced by Dgcr8 deletion (Stark 2008)	25	26	17	17	20	17	23	19	17	20.3333	19.6667	0.39785	0.5
mis_Human disease risk candidate genes, schizophrenia, whole exome sequencing denovo (Guipponi 2014; McCarthy 2014; Xu 2012; Fromer 2014; Gulsuner 2013; Girard 2011)	5	12	8	5	7	8	6	9	8	7.5	7.66667	0.546362	0.745174
mis_Human disease risk candidate genes, schizophrenia (Fromer 2014)	3	8	5	3	6	5	4	5	8	5	5.66667	0.666583	0.701879
mis_Human neural selected components, voltage-gated calcium channels (Purcell 2014)	0	1	1	1	0	0	2	0	0	0.5	0.666667	0.584529	0.557383
mis_Human phenotype, abnormal extra pyramidal motor function (HPO)	1	0	1	0	0	0	2	0	1	0.333333	1	0.815081	0.903035
mis_Human phenotype, abnormal extra pyramidal motor function, autosomal dominant or X-linked (HPO)	1	0	0	0	0	0	0	0	0	0.166667	0	0.181609	0.318676
mis_Human phenotype, psychosis (HPO)	0	0	0	0	0	0	0	0	0	0	0	NA	1
mis_Human phenotype, psychosis, autosomal dominant or X-linked (HPO)	0	0	0	0	0	0	0	0	0	0	0	NA	1
mis_Human miR predicted targets, miR-137, top 200 (TargetScan, Diana MicroT)	0	1	0	0	1	2	0	1	0	0.666667	0.333333	0.253647	0.332503
mis_Human miR predicted targets, miR-137, top 400 (TargetScan, Diana MicroT)	0	1	1	0	3	3	1	2	2	1.33333	1.66667	0.688107	0.747036
mis_Human miR predicted targets, miR-137, top 800 (TargetScan, Diana MicroT)	4	4	2	1	4	4	4	3	3	3.16667	3.33333	0.599459	0.443487
mis_Human miR predicted targets, miR-185, top 200 (TargetScan, Diana MicroT)	1	1	2	1	0	0	1	2	1	0.833333	1.33333	0.841221	0.873451
mis_Human miR predicted targets, miR-185, top 400 (TargetScan, Diana MicroT)	2	2	2	1	0	1	1	3	5	1.33333	3	0.858595	0.929211
mis_Human miR predicted targets, miR-185, top 800 (TargetScan, Diana MicroT)	3	3	8	2	2	2	5	6	5	3.33333	5.33333	0.952635	0.957455
mis_Human disease risk genes candidates, schizophrenia, seeded network (Merico 2014)	2	4	7	1	3	2	5	3	3	3.16667	3.66667	0.668463	0.822031
mis_Human disease risk candidate genes, parkinson, literature curated (Butcher submitted)	0	0	0	0	0	0	1	0	0	0	0.333333	0.788675	0.95052
mis_Human disease risk genes candidates, parkinson, seeded network, all (Endeavour)	12	8	4	8	9	8	15	12	9	8.16667	12	0.929821	0.976528
mis_Human disease risk genes candidates, parkinson, seeded network, top 1000 (Endeavour)	12	7	3	4	4	5	11	8	5	5.83333	8	0.813004	0.903523
mis_Human disease risk genes candidates, parkinson, seeded network, top 500 (Endeavour)	8	4	1	0	2	4	5	4	1	3.16667	3.33333	0.537888	0.701078
mis_Human neural selected components, DISC1 interactome, top 25 (GeneMANIA)	0	0	0	1	0	0	1	0	0	0.166667	0.333333	0.657706	0.761983
mis_Human neural selected components, DISC1 interactome, top 50 (GeneMANIA)	1	0	1	1	1	0	1	0	0	0.666667	0.333333	0.224703	0.228028
mis_Human neural selected components, DISC1 interactome, top 100 (GeneMANIA)	1	0	1	1	2	0	2	1	1	0.833333	1.33333	0.841221	0.873451
mis_Mouse dysregulated expression induced by Dgcr8 deletion (Stark 2008).AND.Human brain expression, pre-natal (BrainSpan)	4	5	2	2	2	2	6	2	2	2.83333	3.33333	0.623137	0.677306
mis_Mouse dysregulated expression induced by Dgcr8 deletion (Stark 2008).AND.Human brain expression, balanced pre- and post-natal (BrainSpan)	9	6	5	5	4	3	4	4	3	5.33333	3.66667	0.0566759	0.0926632
mis_Mouse dysregulated expression induced by Dgcr8 deletion (Stark 2008).AND.Human brain expression, post-natal (BrainSpan)	3	3	3	1	2	1	4	4	1	2.16667	3	0.749011	0.886492
mis_Mouse dysregulated expression induced by Dgcr8 deletion (Stark 2008).AND.Human brain expression, very high to high level (BrainSpan)	6	9	3	4	1	2	6	2	1	4.16667	3	0.288173	0.300495
mis_Mouse dysregulated expression induced by Dgcr8 deletion (Stark 2008).AND.Human brain expression, high to medium level (BrainSpan)	10	5	7	4	7	4	8	8	5	6.16667	7	0.715367	0.853245
mis_Mouse dysregulated expression induced by Dgcr8 deletion (Stark 2008).AND.Human brain expression, medium to low level (BrainSpan)	6	7	6	4	7	6	7	7	7	6	7	0.962207	0.969699
mis_Mouse dysregulated expression induced by Dgcr8 deletion (Stark 2008).AND.Human brain expression, low level to absent (BrainSpan)	3	5	0	5	4	4	2	2	4	3.5	2.66667	0.220463	0.176918
mis_Mouse dysregulated expression induced by Dgcr8 deletion (Stark 2008).AND.Human well-characterized genes (GO, terms with less than 500 genes)	23	25	16	15	18	13	21	16	16	18.3333	17.6667	0.400902	0.552234
mis_Mouse dysregulated expression induced by Dgcr8 deletion (Stark 2008).AND.Human neural function or pathway, synaptic pathways (KEGG)	1	2	2	1	1	0	0	0	0	1.16667	0	0.0063383	0.0266684
mis_Mouse dysregulated expression induced by Dgcr8 deletion (Stark 2008).AND.Human neural function or pathway, synaptic components (GO)	3	2	3	2	0	0	1	1	1	1.66667	1	0.142795	0.252964
mis_Mouse dysregulated expression induced by Dgcr8 deletion (Stark 2008).AND.Human neural function or pathway, nervous signal transmission (GO)	1	1	2	1	2	0	1	1	0	1.16667	0.666667	0.158779	0.195683
mis_Mouse dysregulated expression induced by Dgcr8 deletion (Stark 2008).AND.Human neural function or pathway, neuron projection (GO)	5	3	2	4	0	2	0	1	1	2.66667	0.666667	0.0203683	0.0583322
mis_Mouse dysregulated expression induced by Dgcr8 deletion (Stark 2008).AND.Human neural function or pathway, neuron body (GO)	2	0	0	2	0	0	0	0	1	0.666667	0.333333	0.27785	0.438685
mis_Mouse dysregulated expression induced by Dgcr8 deletion (Stark 2008).AND.Human neural function or pathway, nervous system development (GO)	8	2	2	4	3	2	6	3	6	3.5	5	0.838099	0.907337
mis_Mouse dysregulated expression induced by Dgcr8 deletion (Stark 2008).AND.Human neural function or pathway, nervous system development (GO)_CNS	2	1	0	1	0	0	3	1	2	0.666667	2	0.935811	0.969894
mis_Mouse dysregulated expression induced by Dgcr8 deletion (Stark 2008).AND.Human neural function or pathway, axon guidance pathways (KEGG,NCI, Reactome)	2	1	1	1	1	1	1	0	1	1.16667	0.666667	0.135446	0.107962
mis_Mouse dysregulated expression induced by Dgcr8 deletion (Stark 2008).AND.Human neural function or pathway, union, inclusive (GO, KEGG,NCI, Reactome)	11	6	5	7	4	3	7	4	8	6	6.33333	0.575676	0.742459
mis_Mouse dysregulated expression induced by Dgcr8 deletion (Stark 2008).AND.Human neural function or pathway, union, stringent (GO, KEGG,NCI, Reactome)	5	3	4	5	3	1	2	2	1	3.5	1.66667	0.0178076	0.0575501
mis_Mouse dysregulated expression induced by Dgcr8 deletion (Stark 2008).AND.Human neural function or pathway, cholinergic synapse (KEGG)	0	1	1	0	1	0	0	0	0	0.5	0	0.0377934	0.104363
mis_Mouse dysregulated expression induced by Dgcr8 deletion (Stark 2008).AND.Human neural function or pathway, GABAergic synapse (KEGG)	0	1	1	1	0	0	0	0	0	0.5	0	0.0377934	0.104363
mis_Mouse dysregulated expression induced by Dgcr8 deletion (Stark 2008).AND.Human neural function or pathway, serotonergic synapse (KEGG)	0	1	0	0	0	0	0	0	0	0.166667	0	0.181609	0.318676
mis_Mouse dysregulated expression induced by Dgcr8 deletion (Stark 2008).AND.Human neural selected components, post-synaptic density (Bayes 2011)	5	6	5	4	1	1	2	4	2	3.66667	2.66667	0.198318	0.299713
mis_Mouse dysregulated expression induced by Dgcr8 deletion (Stark 2008).AND.Mouse neural selected components, FMR1 targets (Darnell 2011)	4	5	5	2	2	1	1	3	5	3.16667	3	0.454261	0.5
mis_Mouse dysregulated expression induced by Dgcr8 deletion (Stark 2008).AND.Human neural selected components, FMR1 targets (Ascano 2012)	7	2	2	1	1	0	2	2	2	2.16667	2	0.437928	0.840116
mis_Mouse dysregulated expression induced by Dgcr8 deletion (Stark 2008).AND.Human neural selected components, ARC complex (Kirov 2012)	0	1	0	0	0	0	0	0	0	0.166667	0	0.181609	0.318676
mis_Mouse dysregulated expression induced by Dgcr8 deletion (Stark 2008).AND.Human neural selected components, NMDAR complex (Kirov 2012)	1	0	0	0	0	0	0	0	0	0.166667	0	0.181609	0.318676
mis_Mouse dysregulated expression induced by Dgcr8 deletion (Stark 2008).AND.Mouse phenotype, complete lethality (MGI)	2	0	1	0	0	0	4	0	1	0.5	1.66667	0.781619	0.872246
mis_Mouse dysregulated expression induced by Dgcr8 deletion (Stark 2008).AND.Human phenotype, nervous system abnormality, autosomal dominant or X-linked (HPO)	3	2	1	2	0	1	1	0	2	1.5	1	0.261277	0.29566
mis_Mouse dysregulated expression induced by Dgcr8 deletion (Stark 2008).AND.Human phenotype, nervous system abnormality (HPO)	6	2	3	3	2	1	3	0	3	2.83333	2	0.266135	0.446125
mis_Mouse dysregulated expression induced by Dgcr8 deletion (Stark 2008).AND.Human phenotype, higher mental function abnormality, autosomal dominant or X-linked (HPO)	2	0	0	0	0	0	0	0	0	0.333333	0	0.181609	0.318676
mis_Mouse dysregulated expression induced by Dgcr8 deletion (Stark 2008).AND.Human phenotype, higher mental function abnormality (HPO)	2	0	0	0	1	0	0	0	0	0.5	0	0.101555	0.18838
mis_Mouse dysregulated expression induced by Dgcr8 deletion (Stark 2008).AND.Mouse phenotype, abnormal behavior or neurological (MGI)	7	6	3	1	2	0	3	3	4	3.16667	3.33333	0.553517	0.744259
mis_Mouse dysregulated expression induced by Dgcr8 deletion (Stark 2008).AND.Mouse phenotype, abnormal nervous system phenotype (MGI)	12	8	6	4	4	1	3	5	7	5.83333	5	0.340313	0.448425
mis_Mouse dysregulated expression induced by Dgcr8 deletion (Stark 2008).AND.Mouse phenotype, abnormal skeleton or cranium or limbs (MGI)	6	5	2	3	2	2	3	4	2	3.33333	3	0.364056	0.553875
mis_Mouse dysregulated expression induced by Dgcr8 deletion (Stark 2008).AND.Mouse phenotype, abnormal sensory system (MGI)	6	4	4	3	2	1	0	1	2	3.33333	1	0.0202936	0.0445962
mis_Mouse dysregulated expression induced by Dgcr8 deletion (Stark 2008).AND.Mouse phenotype, abnormal muscle or cardiovascular (MGI)	5	7	5	3	4	0	5	3	2	4	3.33333	0.314044	0.298922
mis_Mouse dysregulated expression induced by Dgcr8 deletion (Stark 2008).AND.Mouse phenotype, abnormal hepatic or digestive system (MGI)	5	5	2	3	3	0	1	3	3	3	2.33333	0.268472	0.342235
mis_Mouse dysregulated expression induced by Dgcr8 deletion (Stark 2008).AND.Mouse phenotype, abnormal endo/exocrine or reproductive system (MGI)	5	4	2	3	0	1	3	2	2	2.5	2.33333	0.423798	0.5
mis_Mouse dysregulated expression induced by Dgcr8 deletion (Stark 2008).AND.Mouse phenotype, abnormal integument or adipose or pigmentation (MGI)	6	5	4	2	2	0	4	2	0	3.16667	2	0.233375	0.2539
mis_Mouse dysregulated expression induced by Dgcr8 deletion (Stark 2008).AND.Mouse phenotype, abnormal immune system or hematological (MGI)	6	5	3	4	2	3	3	3	2	3.83333	2.66667	0.0669491	0.139259
mis_Mouse dysregulated expression induced by Dgcr8 deletion (Stark 2008).AND.Human predicted haploinsufficiency, high to very high (Huang 2010)	7	11	3	5	5	7	4	3	4	6.33333	3.66667	0.0316368	0.0575501
mis_Mouse dysregulated expression induced by Dgcr8 deletion (Stark 2008).AND.Human predicted haploinsufficiency, high to medium (Huang 2010)	12	5	6	3	6	4	7	6	7	6	6.66667	0.68199	0.92656
mis_Mouse dysregulated expression induced by Dgcr8 deletion (Stark 2008).AND.Human predicted haploinsufficiency, medium to low (Huang 2010)	6	8	3	5	5	1	8	4	2	4.66667	4.66667	0.5	0.5
mis_Mouse dysregulated expression induced by Dgcr8 deletion (Stark 2008).AND.Human predicted haploinsufficiency, low to very low (Huang 2010)	0	1	3	2	3	3	2	5	2	2	3	0.781295	0.747982
mis_Mouse dysregulated expression induced by Dgcr8 deletion (Stark 2008).AND.Human predicted genic intolerance to missense variation, high to very high (Petrovski 2013)	12	15	6	3	12	6	11	6	9	9	8.66667	0.446565	0.447541
mis_Mouse dysregulated expression induced by Dgcr8 deletion (Stark 2008).AND.Human predicted genic intolerance to missense variation, high to medium (Petrovski 2013)	1	6	4	6	1	3	4	4	2	3.5	3.33333	0.443865	0.552687
mis_Mouse dysregulated expression induced by Dgcr8 deletion (Stark 2008).AND.Human predicted genic intolerance to missense variation, medium to low (Petrovski 2013)	5	3	3	2	1	4	1	7	1	3	3	0.5	0.34619
mis_Mouse dysregulated expression induced by Dgcr8 deletion (Stark 2008).AND.Human predicted genic intolerance to missense variation, low to very low (Petrovski 2013)	6	2	2	6	6	4	7	1	4	4.33333	4	0.436435	0.5
mis_Mouse dysregulated expression induced by Dgcr8 deletion (Stark 2008).AND.Mouse dysregulated expression induced by Dgcr8 deletion (Stark 2008)	25	26	17	17	20	17	23	19	17	20.3333	19.6667	0.39785	0.5
mis_Mouse dysregulated expression induced by Dgcr8 deletion (Stark 2008).AND.Human disease risk candidate genes, schizophrenia, whole exome sequencing denovo (Guipponi 2014; McCarthy 2014; Xu 2012; Fromer 2014; Gulsuner 2013; Girard 2011)	2	3	1	2	2	1	1	1	1	1.83333	1	0.021097	0.0561756
mis_Mouse dysregulated expression induced by Dgcr8 deletion (Stark 2008).AND.Human disease risk candidate genes, schizophrenia (Fromer 2014)	1	3	1	1	2	1	1	1	1	1.5	1	0.101555	0.18838
mis_Mouse dysregulated expression induced by Dgcr8 deletion (Stark 2008).AND.Human neural selected components, voltage-gated calcium channels (Purcell 2014)	0	0	0	0	0	0	0	0	0	0	0	NA	1
mis_Mouse dysregulated expression induced by Dgcr8 deletion (Stark 2008).AND.Human phenotype, abnormal extra pyramidal motor function (HPO)	1	0	0	0	0	0	1	0	0	0.166667	0.333333	0.657706	0.761983
mis_Mouse dysregulated expression induced by Dgcr8 deletion (Stark 2008).AND.Human phenotype, abnormal extra pyramidal motor function, autosomal dominant or X-linked (HPO)	1	0	0	0	0	0	0	0	0	0.166667	0	0.181609	0.318676
mis_Mouse dysregulated expression induced by Dgcr8 deletion (Stark 2008).AND.Human phenotype, psychosis (HPO)	0	0	0	0	0	0	0	0	0	0	0	NA	1
mis_Mouse dysregulated expression induced by Dgcr8 deletion (Stark 2008).AND.Human phenotype, psychosis, autosomal dominant or X-linked (HPO)	0	0	0	0	0	0	0	0	0	0	0	NA	1
mis_Mouse dysregulated expression induced by Dgcr8 deletion (Stark 2008).AND.Human miR predicted targets, miR-137, top 200 (TargetScan, Diana MicroT)	0	0	0	0	0	1	0	0	0	0.166667	0	0.181609	0.318676
mis_Mouse dysregulated expression induced by Dgcr8 deletion (Stark 2008).AND.Human miR predicted targets, miR-137, top 400 (TargetScan, Diana MicroT)	0	0	0	0	0	1	0	1	0	0.166667	0.333333	0.657706	0.761983
mis_Mouse dysregulated expression induced by Dgcr8 deletion (Stark 2008).AND.Human miR predicted targets, miR-137, top 800 (TargetScan, Diana MicroT)	1	1	0	0	0	2	1	2	0	0.666667	1	0.676183	0.754924
mis_Mouse dysregulated expression induced by Dgcr8 deletion (Stark 2008).AND.Human miR predicted targets, miR-185, top 200 (TargetScan, Diana MicroT)	1	1	2	1	0	0	1	2	1	0.833333	1.33333	0.841221	0.873451
mis_Mouse dysregulated expression induced by Dgcr8 deletion (Stark 2008).AND.Human miR predicted targets, miR-185, top 400 (TargetScan, Diana MicroT)	1	1	2	1	0	0	1	2	2	0.833333	1.66667	0.938975	0.951155
mis_Mouse dysregulated expression induced by Dgcr8 deletion (Stark 2008).AND.Human miR predicted targets, miR-185, top 800 (TargetScan, Diana MicroT)	1	2	3	2	1	1	1	3	2	1.66667	2	0.676183	0.754924
mis_Mouse dysregulated expression induced by Dgcr8 deletion (Stark 2008).AND.Human disease risk genes candidates, schizophrenia, seeded network (Merico 2014)	1	2	2	1	1	0	2	3	2	1.16667	2.33333	0.976443	0.98032
mis_Mouse dysregulated expression induced by Dgcr8 deletion (Stark 2008).AND.Human disease risk candidate genes, parkinson, literature curated (Butcher submitted)	0	0	0	0	0	0	1	0	0	0	0.333333	0.788675	0.95052
mis_Mouse dysregulated expression induced by Dgcr8 deletion (Stark 2008).AND.Human disease risk genes candidates, parkinson, seeded network, all (Endeavour)	4	3	1	2	2	2	2	2	4	2.33333	2.66667	0.651956	0.715164
mis_Mouse dysregulated expression induced by Dgcr8 deletion (Stark 2008).AND.Human disease risk genes candidates, parkinson, seeded network, top 1000 (Endeavour)	4	3	1	0	1	2	0	1	1	1.83333	0.666667	0.0669491	0.139259
mis_Mouse dysregulated expression induced by Dgcr8 deletion (Stark 2008).AND.Human disease risk genes candidates, parkinson, seeded network, top 500 (Endeavour)	3	2	0	0	0	1	0	1	0	1	0.333333	0.157012	0.284836
mis_Mouse dysregulated expression induced by Dgcr8 deletion (Stark 2008).AND.Human neural selected components, DISC1 interactome, top 25 (GeneMANIA)	0	0	0	0	0	0	0	0	0	0	0	NA	1
mis_Mouse dysregulated expression induced by Dgcr8 deletion (Stark 2008).AND.Human neural selected components, DISC1 interactome, top 50 (GeneMANIA)	0	0	0	0	1	0	0	0	0	0.166667	0	0.181609	0.318676
mis_Mouse dysregulated expression induced by Dgcr8 deletion (Stark 2008).AND.Human neural selected components, DISC1 interactome, top 100 (GeneMANIA)	0	0	0	0	1	0	0	0	1	0.166667	0.333333	0.657706	0.761983

## Sheet: LOF and missense - Percent
Percent = corrected for total number of rare variants in that variant category per subject
Gene Set	SCZ1	SCZ2	SCZ3	SCZ4	SCZ5	SCZ6	NP1	NP2	NP3	Mean_SZ	Mean_Others	tTest_pv	Wilcox_pv
lof_Human well-characterized genes (GO, terms with less than 500 genes)	100	100	100	100	100	100	100	100	100	NA	NA	NA	NA
lof_Human brain expression, pre-natal (BrainSpan)	22.2222	14.2857	9.09091	5.88235	9.09091	7.69231	21.4286	0	9.09091	11.3774	10.1732	0.43488	0.447766
lof_Human brain expression, balanced pre- and post-natal (BrainSpan)	33.3333	14.2857	13.6364	23.5294	13.6364	7.69231	14.2857	22.2222	0	17.6856	12.1693	0.254945	0.397286
lof_Human brain expression, post-natal (BrainSpan)	0	0	4.54545	11.7647	4.54545	15.3846	14.2857	11.1111	18.1818	6.04004	14.5262	0.981127	0.95472
lof_Human brain expression, very high to high level (BrainSpan)	33.3333	14.2857	13.6364	11.7647	13.6364	7.69231	14.2857	11.1111	9.09091	15.7248	11.4959	0.161929	0.301269
lof_Human brain expression, high to medium level (BrainSpan)	22.2222	14.2857	13.6364	29.4118	13.6364	23.0769	35.7143	22.2222	18.1818	19.3782	25.3728	0.80725	0.851181
lof_Human brain expression, medium to low level (BrainSpan)	0	42.8571	22.7273	35.2941	27.2727	53.8462	21.4286	33.3333	27.2727	30.3329	27.3449	0.365353	0.302033
lof_Human brain expression, low level to absent (BrainSpan)	33.3333	28.5714	50	23.5294	45.4545	15.3846	28.5714	33.3333	45.4545	32.7122	35.7864	0.654855	0.699505
lof_Human well-characterized genes (GO, terms with less than 500 genes)	77.7778	71.4286	90.9091	94.1176	81.8182	84.6154	100	100	81.8182	83.4444	93.9394	0.890241	0.940887
lof_Human neural function or pathway, synaptic pathways (KEGG)	0	0	0	0	0	0	7.14286	0	0	0	2.38095	0.788675	0.95052
lof_Human neural function or pathway, synaptic components (GO)	0	0	0	0	4.54545	0	0	0	0	0.757576	0	0.181609	0.318676
lof_Human neural function or pathway, nervous signal transmission (GO)	0	0	0	0	0	0	0	0	0	0	0	NA	1
lof_Human neural function or pathway, neuron projection (GO)	0	0	4.54545	5.88235	13.6364	0	0	0	0	4.0107	0	0.063695	0.109884
lof_Human neural function or pathway, neuron body (GO)	11.1111	0	0	0	4.54545	0	0	0	9.09091	2.60943	3.0303	0.543973	0.560956
lof_Human neural function or pathway, nervous system development (GO)	0	0	4.54545	5.88235	9.09091	7.69231	0	11.1111	9.09091	4.53517	6.73401	0.699357	0.854289
lof_Human neural function or pathway, nervous system development (GO)_CNS	0	0	0	5.88235	9.09091	0	0	0	0	2.49554	0	0.0933636	0.18838
lof_Human neural function or pathway, axon guidance pathways (KEGG,NCI, Reactome)	0	0	4.54545	0	0	0	0	0	0	0.757576	0	0.181609	0.318676
lof_Human neural function or pathway, union, inclusive (GO, KEGG,NCI, Reactome)	11.1111	0	4.54545	11.7647	18.1818	7.69231	7.14286	11.1111	18.1818	8.88257	12.1453	0.765927	0.742459
lof_Human neural function or pathway, union, stringent (GO, KEGG,NCI, Reactome)	0	0	4.54545	0	9.09091	0	0	0	0	2.27273	0	0.101555	0.18838
lof_Human neural function or pathway, cholinergic synapse (KEGG)	0	0	0	0	0	0	0	0	0	0	0	NA	1
lof_Human neural function or pathway, GABAergic synapse (KEGG)	0	0	0	0	0	0	0	0	0	0	0	NA	1
lof_Human neural function or pathway, serotonergic synapse (KEGG)	0	0	0	0	0	0	7.14286	0	0	0	2.38095	0.788675	0.95052
lof_Human neural selected components, post-synaptic density (Bayes 2011)	11.1111	28.5714	13.6364	5.88235	4.54545	0	0	11.1111	0	10.6245	3.7037	0.127748	0.145711
lof_Mouse neural selected components, FMR1 targets (Darnell 2011)	11.1111	0	4.54545	0	4.54545	0	0	0	0	3.367	0	0.0598354	0.108522
lof_Human neural selected components, FMR1 targets (Ascano 2012)	0	0	4.54545	0	4.54545	15.3846	7.14286	11.1111	0	4.07925	6.08466	0.67721	0.791817
lof_Human neural selected components, ARC complex (Kirov 2012)	0	0	0	0	0	0	0	0	0	0	0	NA	1
lof_Human neural selected components, NMDAR complex (Kirov 2012)	0	0	0	0	0	0	0	0	0	0	0	NA	1
lof_Mouse phenotype, complete lethality (MGI)	0	0	0	0	0	0	7.14286	11.1111	0	0	6.08466	0.898931	0.989222
lof_Human phenotype, nervous system abnormality, autosomal dominant or X-linked (HPO)	0	0	0	0	9.09091	0	0	0	0	1.51515	0	0.181609	0.318676
lof_Human phenotype, nervous system abnormality (HPO)	22.2222	0	0	17.6471	13.6364	7.69231	0	22.2222	0	10.1997	7.40741	0.379222	0.393229
lof_Human phenotype, higher mental function abnormality, autosomal dominant or X-linked (HPO)	0	0	0	0	0	0	0	0	0	0	0	NA	1
lof_Human phenotype, higher mental function abnormality (HPO)	11.1111	0	0	5.88235	0	0	0	11.1111	0	2.83224	3.7037	0.576336	0.62119
lof_Mouse phenotype, abnormal behavior or neurological (MGI)	11.1111	0	0	5.88235	13.6364	15.3846	7.14286	0	9.09091	7.66907	5.41126	0.292506	0.34682
lof_Mouse phenotype, abnormal nervous system phenotype (MGI)	11.1111	0	0	11.7647	18.1818	7.69231	7.14286	0	18.1818	8.12499	8.44156	0.519383	0.5
lof_Mouse phenotype, abnormal skeleton or cranium or limbs (MGI)	0	0	4.54545	5.88235	18.1818	15.3846	7.14286	0	0	7.33237	2.38095	0.12612	0.250092
lof_Mouse phenotype, abnormal sensory system (MGI)	11.1111	0	4.54545	5.88235	4.54545	15.3846	0	0	0	6.9115	0	0.0134792	0.0289536
lof_Mouse phenotype, abnormal muscle or cardiovascular (MGI)	11.1111	28.5714	4.54545	11.7647	22.7273	7.69231	14.2857	0	9.09091	14.402	7.79221	0.14576	0.27381
lof_Mouse phenotype, abnormal hepatic or digestive system (MGI)	0	0	0	5.88235	18.1818	0	7.14286	11.1111	9.09091	4.0107	9.11496	0.919797	0.960192
lof_Mouse phenotype, abnormal endo/exocrine or reproductive system (MGI)	11.1111	0	0	5.88235	22.7273	7.69231	0	11.1111	18.1818	7.90217	9.76431	0.608129	0.701078
lof_Mouse phenotype, abnormal integument or adipose or pigmentation (MGI)	0	0	4.54545	0	13.6364	7.69231	0	11.1111	9.09091	4.31235	6.73401	0.706123	0.790754
lof_Mouse phenotype, abnormal immune system or hematological (MGI)	11.1111	0	4.54545	5.88235	13.6364	15.3846	14.2857	33.3333	18.1818	8.42665	21.9336	0.934824	0.988095
lof_Human predicted haploinsufficiency, high to very high (Huang 2010)	0	28.5714	18.1818	5.88235	13.6364	38.4615	14.2857	11.1111	9.09091	17.4556	11.4959	0.181387	0.357143
lof_Human predicted haploinsufficiency, high to medium (Huang 2010)	22.2222	42.8571	18.1818	47.0588	18.1818	0	28.5714	11.1111	18.1818	24.7503	19.2881	0.276464	0.34682
lof_Human predicted haploinsufficiency, medium to low (Huang 2010)	22.2222	0	31.8182	23.5294	13.6364	7.69231	28.5714	44.4444	27.2727	16.4831	33.4295	0.966129	0.97619
lof_Human predicted haploinsufficiency, low to very low (Huang 2010)	11.1111	14.2857	22.7273	23.5294	31.8182	38.4615	14.2857	33.3333	27.2727	23.6555	24.9639	0.569711	0.697967
lof_Human predicted genic intolerance to missense variation, high to very high (Petrovski 2013)	11.1111	14.2857	13.6364	29.4118	13.6364	7.69231	7.14286	11.1111	9.09091	14.9623	9.11496	0.0609661	0.0591126
lof_Human predicted genic intolerance to missense variation, high to medium (Petrovski 2013)	22.2222	14.2857	31.8182	17.6471	4.54545	30.7692	21.4286	0	18.1818	20.2146	13.2035	0.214329	0.27381
lof_Human predicted genic intolerance to missense variation, medium to low (Petrovski 2013)	22.2222	0	18.1818	11.7647	18.1818	23.0769	21.4286	22.2222	18.1818	15.5712	20.6109	0.887711	0.785603
lof_Human predicted genic intolerance to missense variation, low to very low (Petrovski 2013)	11.1111	42.8571	31.8182	29.4118	45.4545	38.4615	35.7143	44.4444	45.4545	33.1857	41.8711	0.9061	0.902582
lof_Mouse dysregulated expression induced by Dgcr8 deletion (Stark 2008)	11.1111	14.2857	13.6364	11.7647	18.1818	30.7692	14.2857	11.1111	9.09091	16.6248	11.4959	0.086311	0.120659
lof_Human disease risk candidate genes, schizophrenia, whole exome sequencing denovo (Guipponi 2014; McCarthy 2014; Xu 2012; Fromer 2014; Gulsuner 2013; Girard 2011)	11.1111	28.5714	0	0	13.6364	0	14.2857	0	27.2727	8.88648	13.8528	0.689868	0.790754
lof_Human disease risk candidate genes, schizophrenia (Fromer 2014)	0	14.2857	0	0	13.6364	0	14.2857	0	18.1818	4.65368	10.8225	0.803394	0.922391
lof_Human neural selected components, voltage-gated calcium channels (Purcell 2014)	0	0	0	0	0	0	0	0	0	0	0	NA	1
lof_Human phenotype, abnormal extra pyramidal motor function (HPO)	0	0	0	0	0	0	0	0	0	0	0	NA	1
lof_Human phenotype, abnormal extra pyramidal motor function, autosomal dominant or X-linked (HPO)	0	0	0	0	0	0	0	0	0	0	0	NA	1
lof_Human phenotype, psychosis (HPO)	0	0	0	0	0	0	0	0	0	0	0	NA	1
lof_Human phenotype, psychosis, autosomal dominant or X-linked (HPO)	0	0	0	0	0	0	0	0	0	0	0	NA	1
lof_Human miR predicted targets, miR-137, top 200 (TargetScan, Diana MicroT)	0	0	0	0	0	0	0	0	0	0	0	NA	1
lof_Human miR predicted targets, miR-137, top 400 (TargetScan, Diana MicroT)	0	0	0	0	0	0	7.14286	0	9.09091	0	5.41126	0.90534	0.989222
lof_Human miR predicted targets, miR-137, top 800 (TargetScan, Diana MicroT)	11.1111	0	0	0	0	0	7.14286	0	9.09091	1.85185	5.41126	0.826736	0.890116
lof_Human miR predicted targets, miR-185, top 200 (TargetScan, Diana MicroT)	0	0	0	0	0	7.69231	0	0	0	1.28205	0	0.181609	0.318676
lof_Human miR predicted targets, miR-185, top 400 (TargetScan, Diana MicroT)	0	0	0	0	0	7.69231	0	0	0	1.28205	0	0.181609	0.318676
lof_Human miR predicted targets, miR-185, top 800 (TargetScan, Diana MicroT)	0	0	4.54545	0	0	15.3846	0	0	9.09091	3.32168	3.0303	0.472039	0.560956
lof_Human disease risk genes candidates, schizophrenia, seeded network (Merico 2014)	0	0	4.54545	0	9.09091	0	0	0	0	2.27273	0	0.101555	0.18838
lof_Human disease risk candidate genes, parkinson, literature curated (Butcher submitted)	0	0	0	0	0	0	0	0	0	0	0	NA	1
lof_Human disease risk genes candidates, parkinson, seeded network, all (Endeavour)	22.2222	14.2857	4.54545	11.7647	9.09091	7.69231	7.14286	33.3333	9.09091	11.6002	16.5224	0.687913	0.602291
lof_Human disease risk genes candidates, parkinson, seeded network, top 1000 (Endeavour)	11.1111	14.2857	4.54545	0	4.54545	7.69231	0	33.3333	0	7.03001	11.1111	0.624682	0.34619
lof_Human disease risk genes candidates, parkinson, seeded network, top 500 (Endeavour)	11.1111	0	0	0	4.54545	0	0	11.1111	0	2.60943	3.7037	0.595757	0.62119
lof_Human neural selected components, DISC1 interactome, top 25 (GeneMANIA)	0	0	0	0	0	0	0	0	0	0	0	NA	1
lof_Human neural selected components, DISC1 interactome, top 50 (GeneMANIA)	0	0	0	0	0	0	0	0	0	0	0	NA	1
lof_Human neural selected components, DISC1 interactome, top 100 (GeneMANIA)	0	0	0	0	0	0	0	0	0	0	0	NA	1
lof_Mouse dysregulated expression induced by Dgcr8 deletion (Stark 2008).AND.Human brain expression, pre-natal (BrainSpan)	0	0	4.54545	0	4.54545	0	14.2857	0	0	1.51515	4.7619	0.715956	0.678286
lof_Mouse dysregulated expression induced by Dgcr8 deletion (Stark 2008).AND.Human brain expression, balanced pre- and post-natal (BrainSpan)	11.1111	0	9.09091	0	4.54545	0	0	0	0	4.12458	0	0.0494868	0.109884
lof_Mouse dysregulated expression induced by Dgcr8 deletion (Stark 2008).AND.Human brain expression, post-natal (BrainSpan)	0	0	0	0	0	15.3846	0	0	0	2.5641	0	0.181609	0.318676
lof_Mouse dysregulated expression induced by Dgcr8 deletion (Stark 2008).AND.Human brain expression, very high to high level (BrainSpan)	0	0	9.09091	0	4.54545	0	7.14286	0	0	2.27273	2.38095	0.514225	0.560956
lof_Mouse dysregulated expression induced by Dgcr8 deletion (Stark 2008).AND.Human brain expression, high to medium level (BrainSpan)	11.1111	0	4.54545	0	4.54545	15.3846	7.14286	0	0	5.93111	2.38095	0.172677	0.249112
lof_Mouse dysregulated expression induced by Dgcr8 deletion (Stark 2008).AND.Human brain expression, medium to low level (BrainSpan)	0	14.2857	0	11.7647	4.54545	7.69231	0	0	0	6.38136	0	0.0235536	0.0598975
lof_Mouse dysregulated expression induced by Dgcr8 deletion (Stark 2008).AND.Human brain expression, low level to absent (BrainSpan)	0	0	0	0	4.54545	7.69231	0	11.1111	9.09091	2.03963	6.73401	0.849045	0.940103
lof_Mouse dysregulated expression induced by Dgcr8 deletion (Stark 2008).AND.Human well-characterized genes (GO, terms with less than 500 genes)	11.1111	14.2857	13.6364	5.88235	18.1818	30.7692	14.2857	11.1111	9.09091	15.6444	11.4959	0.154868	0.257541
lof_Mouse dysregulated expression induced by Dgcr8 deletion (Stark 2008).AND.Human neural function or pathway, synaptic pathways (KEGG)	0	0	0	0	0	0	0	0	0	0	0	NA	1
lof_Mouse dysregulated expression induced by Dgcr8 deletion (Stark 2008).AND.Human neural function or pathway, synaptic components (GO)	0	0	0	0	4.54545	0	0	0	0	0.757576	0	0.181609	0.318676
lof_Mouse dysregulated expression induced by Dgcr8 deletion (Stark 2008).AND.Human neural function or pathway, nervous signal transmission (GO)	0	0	0	0	0	0	0	0	0	0	0	NA	1
lof_Mouse dysregulated expression induced by Dgcr8 deletion (Stark 2008).AND.Human neural function or pathway, neuron projection (GO)	0	0	4.54545	0	9.09091	0	0	0	0	2.27273	0	0.101555	0.18838
lof_Mouse dysregulated expression induced by Dgcr8 deletion (Stark 2008).AND.Human neural function or pathway, neuron body (GO)	0	0	0	0	4.54545	0	0	0	0	0.757576	0	0.181609	0.318676
lof_Mouse dysregulated expression induced by Dgcr8 deletion (Stark 2008).AND.Human neural function or pathway, nervous system development (GO)	0	0	4.54545	0	4.54545	0	0	0	0	1.51515	0	0.0873439	0.186499
lof_Mouse dysregulated expression induced by Dgcr8 deletion (Stark 2008).AND.Human neural function or pathway, nervous system development (GO)_CNS	0	0	0	0	4.54545	0	0	0	0	0.757576	0	0.181609	0.318676
lof_Mouse dysregulated expression induced by Dgcr8 deletion (Stark 2008).AND.Human neural function or pathway, axon guidance pathways (KEGG,NCI, Reactome)	0	0	4.54545	0	0	0	0	0	0	0.757576	0	0.181609	0.318676
lof_Mouse dysregulated expression induced by Dgcr8 deletion (Stark 2008).AND.Human neural function or pathway, union, inclusive (GO, KEGG,NCI, Reactome)	0	0	4.54545	0	13.6364	0	0	0	0	3.0303	0	0.117694	0.18838
lof_Mouse dysregulated expression induced by Dgcr8 deletion (Stark 2008).AND.Human neural function or pathway, union, stringent (GO, KEGG,NCI, Reactome)	0	0	4.54545	0	4.54545	0	0	0	0	1.51515	0	0.0873439	0.186499
lof_Mouse dysregulated expression induced by Dgcr8 deletion (Stark 2008).AND.Human neural function or pathway, cholinergic synapse (KEGG)	0	0	0	0	0	0	0	0	0	0	0	NA	1
lof_Mouse dysregulated expression induced by Dgcr8 deletion (Stark 2008).AND.Human neural function or pathway, GABAergic synapse (KEGG)	0	0	0	0	0	0	0	0	0	0	0	NA	1
lof_Mouse dysregulated expression induced by Dgcr8 deletion (Stark 2008).AND.Human neural function or pathway, serotonergic synapse (KEGG)	0	0	0	0	0	0	0	0	0	0	0	NA	1
lof_Mouse dysregulated expression induced by Dgcr8 deletion (Stark 2008).AND.Human neural selected components, post-synaptic density (Bayes 2011)	0	0	9.09091	5.88235	4.54545	0	0	0	0	3.25312	0	0.0468827	0.109884
lof_Mouse dysregulated expression induced by Dgcr8 deletion (Stark 2008).AND.Mouse neural selected components, FMR1 targets (Darnell 2011)	0	0	0	0	4.54545	0	0	0	0	0.757576	0	0.181609	0.318676
lof_Mouse dysregulated expression induced by Dgcr8 deletion (Stark 2008).AND.Human neural selected components, FMR1 targets (Ascano 2012)	0	0	0	0	0	7.69231	0	0	0	1.28205	0	0.181609	0.318676
lof_Mouse dysregulated expression induced by Dgcr8 deletion (Stark 2008).AND.Human neural selected components, ARC complex (Kirov 2012)	0	0	0	0	0	0	0	0	0	0	0	NA	1
lof_Mouse dysregulated expression induced by Dgcr8 deletion (Stark 2008).AND.Human neural selected components, NMDAR complex (Kirov 2012)	0	0	0	0	0	0	0	0	0	0	0	NA	1
lof_Mouse dysregulated expression induced by Dgcr8 deletion (Stark 2008).AND.Mouse phenotype, complete lethality (MGI)	0	0	0	0	0	0	7.14286	0	0	0	2.38095	0.788675	0.95052
lof_Mouse dysregulated expression induced by Dgcr8 deletion (Stark 2008).AND.Human phenotype, nervous system abnormality, autosomal dominant or X-linked (HPO)	0	0	0	0	4.54545	0	0	0	0	0.757576	0	0.181609	0.318676
lof_Mouse dysregulated expression induced by Dgcr8 deletion (Stark 2008).AND.Human phenotype, nervous system abnormality (HPO)	0	0	0	0	4.54545	7.69231	0	11.1111	0	2.03963	3.7037	0.647008	0.677306
lof_Mouse dysregulated expression induced by Dgcr8 deletion (Stark 2008).AND.Human phenotype, higher mental function abnormality, autosomal dominant or X-linked (HPO)	0	0	0	0	0	0	0	0	0	0	0	NA	1
lof_Mouse dysregulated expression induced by Dgcr8 deletion (Stark 2008).AND.Human phenotype, higher mental function abnormality (HPO)	0	0	0	0	0	0	0	11.1111	0	0	3.7037	0.788675	0.95052
lof_Mouse dysregulated expression induced by Dgcr8 deletion (Stark 2008).AND.Mouse phenotype, abnormal behavior or neurological (MGI)	0	0	0	0	9.09091	7.69231	7.14286	0	0	2.7972	2.38095	0.447451	0.439044
lof_Mouse dysregulated expression induced by Dgcr8 deletion (Stark 2008).AND.Mouse phenotype, abnormal nervous system phenotype (MGI)	0	0	0	0	9.09091	0	7.14286	0	0	1.51515	2.38095	0.612267	0.702058
lof_Mouse dysregulated expression induced by Dgcr8 deletion (Stark 2008).AND.Mouse phenotype, abnormal skeleton or cranium or limbs (MGI)	0	0	0	0	9.09091	7.69231	7.14286	0	0	2.7972	2.38095	0.447451	0.439044
lof_Mouse dysregulated expression induced by Dgcr8 deletion (Stark 2008).AND.Mouse phenotype, abnormal sensory system (MGI)	0	0	0	0	4.54545	0	0	0	0	0.757576	0	0.181609	0.318676
lof_Mouse dysregulated expression induced by Dgcr8 deletion (Stark 2008).AND.Mouse phenotype, abnormal muscle or cardiovascular (MGI)	0	14.2857	0	0	9.09091	7.69231	0	0	0	5.17816	0	0.0457332	0.109884
lof_Mouse dysregulated expression induced by Dgcr8 deletion (Stark 2008).AND.Mouse phenotype, abnormal hepatic or digestive system (MGI)	0	0	0	0	9.09091	0	0	0	0	1.51515	0	0.181609	0.318676
lof_Mouse dysregulated expression induced by Dgcr8 deletion (Stark 2008).AND.Mouse phenotype, abnormal endo/exocrine or reproductive system (MGI)	0	0	0	0	9.09091	0	0	0	0	1.51515	0	0.181609	0.318676
lof_Mouse dysregulated expression induced by Dgcr8 deletion (Stark 2008).AND.Mouse phenotype, abnormal integument or adipose or pigmentation (MGI)	0	0	0	0	9.09091	0	0	0	0	1.51515	0	0.181609	0.318676
lof_Mouse dysregulated expression induced by Dgcr8 deletion (Stark 2008).AND.Mouse phenotype, abnormal immune system or hematological (MGI)	0	0	0	0	4.54545	7.69231	7.14286	0	0	2.03963	2.38095	0.546053	0.560956
lof_Mouse dysregulated expression induced by Dgcr8 deletion (Stark 2008).AND.Human predicted haploinsufficiency, high to very high (Huang 2010)	0	0	4.54545	0	13.6364	23.0769	7.14286	0	0	6.87646	2.38095	0.178845	0.335687
lof_Mouse dysregulated expression induced by Dgcr8 deletion (Stark 2008).AND.Human predicted haploinsufficiency, high to medium (Huang 2010)	0	14.2857	9.09091	11.7647	4.54545	0	0	0	0	6.61446	0	0.0220151	0.0598975
lof_Mouse dysregulated expression induced by Dgcr8 deletion (Stark 2008).AND.Human predicted haploinsufficiency, medium to low (Huang 2010)	11.1111	0	0	0	0	7.69231	7.14286	0	0	3.1339	2.38095	0.409773	0.439044
lof_Mouse dysregulated expression induced by Dgcr8 deletion (Stark 2008).AND.Human predicted haploinsufficiency, low to very low (Huang 2010)	0	0	0	0	0	0	0	11.1111	9.09091	0	6.73401	0.906222	0.989222
lof_Mouse dysregulated expression induced by Dgcr8 deletion (Stark 2008).AND.Human predicted genic intolerance to missense variation, high to very high (Petrovski 2013)	0	0	0	5.88235	9.09091	7.69231	0	11.1111	0	3.77759	3.7037	0.493377	0.556231
lof_Mouse dysregulated expression induced by Dgcr8 deletion (Stark 2008).AND.Human predicted genic intolerance to missense variation, high to medium (Petrovski 2013)	11.1111	0	13.6364	5.88235	0	15.3846	7.14286	0	0	7.66907	2.38095	0.0969361	0.172616
lof_Mouse dysregulated expression induced by Dgcr8 deletion (Stark 2008).AND.Human predicted genic intolerance to missense variation, medium to low (Petrovski 2013)	0	0	0	0	0	7.69231	7.14286	0	0	1.28205	2.38095	0.645006	0.702058
lof_Mouse dysregulated expression induced by Dgcr8 deletion (Stark 2008).AND.Human predicted genic intolerance to missense variation, low to very low (Petrovski 2013)	0	14.2857	0	0	9.09091	0	0	0	9.09091	3.8961	3.0303	0.41796	0.5
lof_Mouse dysregulated expression induced by Dgcr8 deletion (Stark 2008).AND.Mouse dysregulated expression induced by Dgcr8 deletion (Stark 2008)	11.1111	14.2857	13.6364	11.7647	18.1818	30.7692	14.2857	11.1111	9.09091	16.6248	11.4959	0.086311	0.120659
lof_Mouse dysregulated expression induced by Dgcr8 deletion (Stark 2008).AND.Human disease risk candidate genes, schizophrenia, whole exome sequencing denovo (Guipponi 2014; McCarthy 2014; Xu 2012; Fromer 2014; Gulsuner 2013; Girard 2011)	0	14.2857	0	0	0	0	0	0	9.09091	2.38095	3.0303	0.563281	0.702058
lof_Mouse dysregulated expression induced by Dgcr8 deletion (Stark 2008).AND.Human disease risk candidate genes, schizophrenia (Fromer 2014)	0	14.2857	0	0	0	0	0	0	9.09091	2.38095	3.0303	0.563281	0.702058
lof_Mouse dysregulated expression induced by Dgcr8 deletion (Stark 2008).AND.Human neural selected components, voltage-gated calcium channels (Purcell 2014)	0	0	0	0	0	0	0	0	0	0	0	NA	1
lof_Mouse dysregulated expression induced by Dgcr8 deletion (Stark 2008).AND.Human phenotype, abnormal extra pyramidal motor function (HPO)	0	0	0	0	0	0	0	0	0	0	0	NA	1
lof_Mouse dysregulated expression induced by Dgcr8 deletion (Stark 2008).AND.Human phenotype, abnormal extra pyramidal motor function, autosomal dominant or X-linked (HPO)	0	0	0	0	0	0	0	0	0	0	0	NA	1
lof_Mouse dysregulated expression induced by Dgcr8 deletion (Stark 2008).AND.Human phenotype, psychosis (HPO)	0	0	0	0	0	0	0	0	0	0	0	NA	1
lof_Mouse dysregulated expression induced by Dgcr8 deletion (Stark 2008).AND.Human phenotype, psychosis, autosomal dominant or X-linked (HPO)	0	0	0	0	0	0	0	0	0	0	0	NA	1
lof_Mouse dysregulated expression induced by Dgcr8 deletion (Stark 2008).AND.Human miR predicted targets, miR-137, top 200 (TargetScan, Diana MicroT)	0	0	0	0	0	0	0	0	0	0	0	NA	1
lof_Mouse dysregulated expression induced by Dgcr8 deletion (Stark 2008).AND.Human miR predicted targets, miR-137, top 400 (TargetScan, Diana MicroT)	0	0	0	0	0	0	7.14286	0	0	0	2.38095	0.788675	0.95052
lof_Mouse dysregulated expression induced by Dgcr8 deletion (Stark 2008).AND.Human miR predicted targets, miR-137, top 800 (TargetScan, Diana MicroT)	0	0	0	0	0	0	7.14286	0	0	0	2.38095	0.788675	0.95052
lof_Mouse dysregulated expression induced by Dgcr8 deletion (Stark 2008).AND.Human miR predicted targets, miR-185, top 200 (TargetScan, Diana MicroT)	0	0	0	0	0	7.69231	0	0	0	1.28205	0	0.181609	0.318676
lof_Mouse dysregulated expression induced by Dgcr8 deletion (Stark 2008).AND.Human miR predicted targets, miR-185, top 400 (TargetScan, Diana MicroT)	0	0	0	0	0	7.69231	0	0	0	1.28205	0	0.181609	0.318676
lof_Mouse dysregulated expression induced by Dgcr8 deletion (Stark 2008).AND.Human miR predicted targets, miR-185, top 800 (TargetScan, Diana MicroT)	0	0	0	0	0	7.69231	0	0	0	1.28205	0	0.181609	0.318676
lof_Mouse dysregulated expression induced by Dgcr8 deletion (Stark 2008).AND.Human disease risk genes candidates, schizophrenia, seeded network (Merico 2014)	0	0	4.54545	0	4.54545	0	0	0	0	1.51515	0	0.0873439	0.186499
lof_Mouse dysregulated expression induced by Dgcr8 deletion (Stark 2008).AND.Human disease risk candidate genes, parkinson, literature curated (Butcher submitted)	0	0	0	0	0	0	0	0	0	0	0	NA	1
lof_Mouse dysregulated expression induced by Dgcr8 deletion (Stark 2008).AND.Human disease risk genes candidates, parkinson, seeded network, all (Endeavour)	0	0	0	5.88235	4.54545	0	7.14286	0	0	1.73797	2.38095	0.588532	0.677306
lof_Mouse dysregulated expression induced by Dgcr8 deletion (Stark 2008).AND.Human disease risk genes candidates, parkinson, seeded network, top 1000 (Endeavour)	0	0	0	0	0	0	0	0	0	0	0	NA	1
lof_Mouse dysregulated expression induced by Dgcr8 deletion (Stark 2008).AND.Human disease risk genes candidates, parkinson, seeded network, top 500 (Endeavour)	0	0	0	0	0	0	0	0	0	0	0	NA	1
lof_Mouse dysregulated expression induced by Dgcr8 deletion (Stark 2008).AND.Human neural selected components, DISC1 interactome, top 25 (GeneMANIA)	0	0	0	0	0	0	0	0	0	0	0	NA	1
lof_Mouse dysregulated expression induced by Dgcr8 deletion (Stark 2008).AND.Human neural selected components, DISC1 interactome, top 50 (GeneMANIA)	0	0	0	0	0	0	0	0	0	0	0	NA	1
lof_Mouse dysregulated expression induced by Dgcr8 deletion (Stark 2008).AND.Human neural selected components, DISC1 interactome, top 100 (GeneMANIA)	0	0	0	0	0	0	0	0	0	0	0	NA	1
mis_Human well-characterized genes (GO, terms with less than 500 genes)	100	100	100	100	100	100	100	100	100	NA	NA	NA	NA
mis_Human brain expression, pre-natal (BrainSpan)	14.433	14.2857	16.6667	16.4557	15.7895	12.2222	18.8034	10.9756	8.98876	14.9755	12.9226	0.283532	0.27381
mis_Human brain expression, balanced pre- and post-natal (BrainSpan)	19.5876	13.2653	17.6471	13.9241	17.8947	12.2222	15.3846	13.4146	19.1011	15.7568	15.9668	0.538129	0.642857
mis_Human brain expression, post-natal (BrainSpan)	17.5258	14.2857	16.6667	13.9241	11.5789	13.3333	18.8034	18.2927	14.6067	14.5524	17.2343	0.915138	0.97619
mis_Human brain expression, very high to high level (BrainSpan)	19.5876	19.3878	24.5098	18.9873	12.6316	11.1111	23.0769	12.1951	12.3596	17.7025	15.8772	0.342895	0.357143
mis_Human brain expression, high to medium level (BrainSpan)	31.9588	22.449	26.4706	25.3165	32.6316	26.6667	29.9145	30.4878	30.3371	27.5822	30.2465	0.919768	0.809524
mis_Human brain expression, medium to low level (BrainSpan)	25.7732	33.6735	28.4314	36.7089	29.4737	27.7778	27.3504	36.5854	26.9663	30.3064	30.3007	0.499409	0.357143
mis_Human brain expression, low level to absent (BrainSpan)	22.6804	20.4082	19.6078	17.7215	24.2105	32.2222	18.8034	19.5122	29.2135	22.8084	22.5097	0.471918	0.357143
mis_Human well-characterized genes (GO, terms with less than 500 genes)	85.567	91.8367	86.2745	89.8734	87.3684	78.8889	89.7436	89.0244	87.6404	86.6348	88.8028	0.848897	0.809524
mis_Human neural function or pathway, synaptic pathways (KEGG)	2.06186	4.08163	1.96078	3.79747	3.15789	1.11111	0.854701	0	2.24719	2.69512	1.03396	0.0530469	0.0833333
mis_Human neural function or pathway, synaptic components (GO)	6.18557	7.14286	6.86275	5.06329	3.15789	3.33333	5.98291	2.43902	2.24719	5.29095	3.55637	0.147582	0.0833333
mis_Human neural function or pathway, nervous signal transmission (GO)	4.12371	4.08163	4.90196	3.79747	7.36842	3.33333	3.4188	2.43902	0	4.60109	1.95261	0.0493232	0.0238095
mis_Human neural function or pathway, neuron projection (GO)	13.4021	9.18367	10.7843	10.1266	5.26316	8.88889	6.83761	3.65854	4.49438	9.60811	4.99684	0.00877842	0.0238095
mis_Human neural function or pathway, neuron body (GO)	5.15464	0	1.96078	2.53165	3.15789	3.33333	1.7094	2.43902	2.24719	2.68972	2.13187	0.236752	0.190476
mis_Human neural function or pathway, nervous system development (GO)	20.6186	13.2653	15.6863	12.6582	8.42105	7.77778	13.6752	9.7561	13.4831	13.0712	12.3048	0.375777	0.642857
mis_Human neural function or pathway, nervous system development (GO)_CNS	8.24742	5.10204	5.88235	3.79747	2.10526	4.44444	5.98291	6.09756	6.74157	4.92983	6.27401	0.910552	0.952381
mis_Human neural function or pathway, axon guidance pathways (KEGG,NCI, Reactome)	5.15464	4.08163	5.88235	2.53165	2.10526	1.11111	3.4188	1.21951	3.37079	3.47777	2.6697	0.235646	0.357143
mis_Human neural function or pathway, union, inclusive (GO, KEGG,NCI, Reactome)	27.8351	20.4082	19.6078	20.2532	16.8421	13.3333	20.5128	15.8537	17.9775	19.7133	18.1147	0.261826	0.452381
mis_Human neural function or pathway, union, stringent (GO, KEGG,NCI, Reactome)	14.433	11.2245	13.7255	11.3924	10.5263	8.88889	9.40171	4.87805	4.49438	11.6984	6.25805	0.0255962	0.0238095
mis_Human neural function or pathway, cholinergic synapse (KEGG)	0	3.06122	0.980392	0	1.05263	1.11111	0	0	1.1236	1.03423	0.374532	0.151615	0.342915
mis_Human neural function or pathway, GABAergic synapse (KEGG)	1.03093	3.06122	0.980392	1.26582	1.05263	0	0	0	0	1.23183	0	0.0147575	0.0295291
mis_Human neural function or pathway, serotonergic synapse (KEGG)	0	2.04082	0	0	0	0	0.854701	0	0	0.340136	0.2849	0.452347	0.702058
mis_Human neural selected components, post-synaptic density (Bayes 2011)	9.27835	10.2041	12.7451	10.1266	6.31579	7.77778	8.54701	13.4146	8.98876	9.40795	10.3168	0.678011	0.642857
mis_Mouse neural selected components, FMR1 targets (Darnell 2011)	5.15464	13.2653	14.7059	8.86076	6.31579	8.88889	9.40171	9.7561	13.4831	9.53188	10.8803	0.736375	0.869048
mis_Human neural selected components, FMR1 targets (Ascano 2012)	9.27835	10.2041	8.82353	8.86076	12.6316	7.77778	17.094	10.9756	6.74157	9.59601	11.6037	0.712004	0.72619
mis_Human neural selected components, ARC complex (Kirov 2012)	0	1.02041	0	0	0	0	0	0	0	0.170068	0	0.181609	0.318676
mis_Human neural selected components, NMDAR complex (Kirov 2012)	1.03093	0	0	0	0	0	0	0	0	0.171821	0	0.181609	0.318676
mis_Mouse phenotype, complete lethality (MGI)	4.12371	3.06122	3.92157	2.53165	3.15789	4.44444	5.98291	4.87805	2.24719	3.54008	4.36938	0.731793	0.809524
mis_Human phenotype, nervous system abnormality, autosomal dominant or X-linked (HPO)	8.24742	9.18367	3.92157	6.32911	3.15789	4.44444	3.4188	1.21951	3.37079	5.88069	2.6697	0.0180106	0.047619
mis_Human phenotype, nervous system abnormality (HPO)	15.4639	13.2653	11.7647	15.1899	12.6316	13.3333	15.3846	7.31707	10.1124	13.6081	10.938	0.188268	0.190476
mis_Human phenotype, higher mental function abnormality, autosomal dominant or X-linked (HPO)	2.06186	0	0.980392	1.26582	0	1.11111	0	0	0	0.903197	0	0.0193307	0.0598975
mis_Human phenotype, higher mental function abnormality (HPO)	2.06186	0	2.94118	2.53165	3.15789	4.44444	1.7094	1.21951	3.37079	2.52284	2.0999	0.326081	0.357143
mis_Mouse phenotype, abnormal behavior or neurological (MGI)	19.5876	13.2653	12.7451	12.6582	9.47368	11.1111	18.8034	12.1951	15.7303	13.1402	15.5763	0.820396	0.809524
mis_Mouse phenotype, abnormal nervous system phenotype (MGI)	22.6804	21.4286	21.5686	18.9873	15.7895	16.6667	19.6581	15.8537	19.1011	19.5202	18.2043	0.229763	0.357143
mis_Mouse phenotype, abnormal skeleton or cranium or limbs (MGI)	15.4639	13.2653	4.90196	15.1899	9.47368	14.4444	13.6752	17.0732	7.86517	12.1232	12.8712	0.586744	0.642857
mis_Mouse phenotype, abnormal sensory system (MGI)	12.3711	12.2449	8.82353	13.9241	9.47368	8.88889	9.40171	8.53659	6.74157	10.9544	8.22662	0.0292801	0.047619
mis_Mouse phenotype, abnormal muscle or cardiovascular (MGI)	14.433	22.449	12.7451	12.6582	15.7895	11.1111	18.8034	19.5122	11.236	14.8643	16.5172	0.686425	0.72619
mis_Mouse phenotype, abnormal hepatic or digestive system (MGI)	12.3711	11.2245	7.84314	7.59494	12.6316	6.66667	11.1111	13.4146	5.61798	9.72199	10.0479	0.546639	0.547619
mis_Mouse phenotype, abnormal endo/exocrine or reproductive system (MGI)	11.3402	13.2653	6.86275	13.9241	10.5263	8.88889	13.6752	10.9756	6.74157	10.8013	10.4641	0.445886	0.452381
mis_Mouse phenotype, abnormal integument or adipose or pigmentation (MGI)	10.3093	15.3061	10.7843	8.86076	7.36842	5.55556	11.9658	8.53659	6.74157	9.69741	9.08132	0.388047	0.452381
mis_Mouse phenotype, abnormal immune system or hematological (MGI)	17.5258	18.3673	9.80392	17.7215	10.5263	13.3333	19.6581	14.6341	19.1011	14.5464	17.7978	0.900717	0.952381
mis_Human predicted haploinsufficiency, high to very high (Huang 2010)	21.6495	23.4694	21.5686	21.519	21.0526	31.1111	29.0598	19.5122	20.2247	23.395	22.9322	0.450798	0.190476
mis_Human predicted haploinsufficiency, high to medium (Huang 2010)	29.8969	28.5714	24.5098	20.2532	24.2105	23.3333	27.3504	21.9512	26.9663	25.1292	25.4226	0.548974	0.547619
mis_Human predicted haploinsufficiency, medium to low (Huang 2010)	24.7423	24.4898	22.549	29.1139	23.1579	20	22.2222	24.3902	19.1011	24.0088	21.9045	0.168899	0.130952
mis_Human predicted haploinsufficiency, low to very low (Huang 2010)	15.4639	14.2857	22.549	22.7848	24.2105	16.6667	12.8205	24.3902	17.9775	19.3268	18.3961	0.410394	0.547619
mis_Human predicted genic intolerance to missense variation, high to very high (Petrovski 2013)	32.9897	37.7551	31.3725	24.0506	40	34.4444	41.0256	29.2683	41.573	33.4354	37.289	0.770548	0.869048
mis_Human predicted genic intolerance to missense variation, high to medium (Petrovski 2013)	13.4021	15.3061	11.7647	20.2532	10.5263	17.7778	16.2393	14.6341	10.1124	14.8384	13.6619	0.321208	0.357143
mis_Human predicted genic intolerance to missense variation, medium to low (Petrovski 2013)	22.6804	17.3469	17.6471	18.9873	15.7895	12.2222	13.6752	23.1707	15.7303	17.4456	17.5254	0.509139	0.452381
mis_Human predicted genic intolerance to missense variation, low to very low (Petrovski 2013)	24.7423	24.4898	28.4314	31.6456	29.4737	26.6667	26.4957	25.6098	26.9663	27.5749	26.3573	0.176619	0.357143
mis_Mouse dysregulated expression induced by Dgcr8 deletion (Stark 2008)	25.7732	26.5306	16.6667	21.519	21.0526	18.8889	19.6581	23.1707	19.1011	21.7385	20.6433	0.30268	0.452381
mis_Human disease risk candidate genes, schizophrenia, whole exome sequencing denovo (Guipponi 2014; McCarthy 2014; Xu 2012; Fromer 2014; Gulsuner 2013; Girard 2011)	5.15464	12.2449	7.84314	6.32911	7.36842	8.88889	5.12821	10.9756	8.98876	7.97152	8.36419	0.572742	0.642857
mis_Human disease risk candidate genes, schizophrenia (Fromer 2014)	3.09278	8.16327	4.90196	3.79747	6.31579	5.55556	3.4188	6.09756	8.98876	5.30447	6.16838	0.669802	0.72619
mis_Human neural selected components, voltage-gated calcium channels (Purcell 2014)	0	1.02041	0.980392	1.26582	0	0	1.7094	0	0	0.544437	0.569801	0.514915	0.556231
mis_Human phenotype, abnormal extra pyramidal motor function (HPO)	1.03093	0	0.980392	0	0	0	1.7094	0	1.1236	0.33522	0.944332	0.824203	0.940103
mis_Human phenotype, abnormal extra pyramidal motor function, autosomal dominant or X-linked (HPO)	1.03093	0	0	0	0	0	0	0	0	0.171821	0	0.181609	0.318676
mis_Human phenotype, psychosis (HPO)	0	0	0	0	0	0	0	0	0	0	0	NA	1
mis_Human phenotype, psychosis, autosomal dominant or X-linked (HPO)	0	0	0	0	0	0	0	0	0	0	0	NA	1
mis_Human miR predicted targets, miR-137, top 200 (TargetScan, Diana MicroT)	0	1.02041	0	0	1.05263	2.22222	0	1.21951	0	0.715877	0.406504	0.29757	0.443769
mis_Human miR predicted targets, miR-137, top 400 (TargetScan, Diana MicroT)	0	1.02041	0.980392	0	3.15789	3.33333	0.854701	2.43902	2.24719	1.41534	1.84697	0.699409	0.651333
mis_Human miR predicted targets, miR-137, top 800 (TargetScan, Diana MicroT)	4.12371	4.08163	1.96078	1.26582	4.21053	4.44444	3.4188	3.65854	3.37079	3.34782	3.48271	0.589794	0.27381
mis_Human miR predicted targets, miR-185, top 200 (TargetScan, Diana MicroT)	1.03093	1.02041	1.96078	1.26582	0	0	0.854701	2.43902	1.1236	0.879657	1.47244	0.815547	0.817925
mis_Human miR predicted targets, miR-185, top 400 (TargetScan, Diana MicroT)	2.06186	2.04082	1.96078	1.26582	0	1.11111	0.854701	3.65854	5.61798	1.40673	3.37707	0.856067	0.869048
mis_Human miR predicted targets, miR-185, top 800 (TargetScan, Diana MicroT)	3.09278	3.06122	7.84314	2.53165	2.10526	2.22222	4.2735	7.31707	5.61798	3.47605	5.73618	0.938498	0.952381
mis_Human disease risk genes candidates, schizophrenia, seeded network (Merico 2014)	2.06186	4.08163	6.86275	1.26582	3.15789	2.22222	4.2735	3.65854	3.37079	3.27536	3.76761	0.705607	0.869048
mis_Human disease risk candidate genes, parkinson, literature curated (Butcher submitted)	0	0	0	0	0	0	0.854701	0	0	0	0.2849	0.788675	0.95052
mis_Human disease risk genes candidates, parkinson, seeded network, all (Endeavour)	12.3711	8.16327	3.92157	10.1266	9.47368	8.88889	12.8205	14.6341	10.1124	8.82419	12.5223	0.956577	0.97619
mis_Human disease risk genes candidates, parkinson, seeded network, top 1000 (Endeavour)	12.3711	7.14286	2.94118	5.06329	4.21053	5.55556	9.40171	9.7561	5.61798	6.21409	8.25859	0.838254	0.916667
mis_Human disease risk genes candidates, parkinson, seeded network, top 500 (Endeavour)	8.24742	4.08163	0.980392	0	2.10526	4.44444	4.2735	4.87805	1.1236	3.30986	3.42505	0.526193	0.72619
mis_Human neural selected components, DISC1 interactome, top 25 (GeneMANIA)	0	0	0	1.26582	0	0	0.854701	0	0	0.21097	0.2849	0.577821	0.702058
mis_Human neural selected components, DISC1 interactome, top 50 (GeneMANIA)	1.03093	0	0.980392	1.26582	1.05263	0	0.854701	0	0	0.721629	0.2849	0.145458	0.112458
mis_Human neural selected components, DISC1 interactome, top 100 (GeneMANIA)	1.03093	0	0.980392	1.26582	2.10526	0	1.7094	1.21951	1.1236	0.897068	1.35084	0.867026	0.878348
mis_Mouse dysregulated expression induced by Dgcr8 deletion (Stark 2008).AND.Human brain expression, pre-natal (BrainSpan)	4.12371	5.10204	1.96078	2.53165	2.10526	2.22222	5.12821	2.43902	2.24719	3.00761	3.27147	0.590254	0.809524
mis_Mouse dysregulated expression induced by Dgcr8 deletion (Stark 2008).AND.Human brain expression, balanced pre- and post-natal (BrainSpan)	9.27835	6.12245	4.90196	6.32911	4.21053	3.33333	3.4188	4.87805	3.37079	5.69596	3.88921	0.0549227	0.130952
mis_Mouse dysregulated expression induced by Dgcr8 deletion (Stark 2008).AND.Human brain expression, post-natal (BrainSpan)	3.09278	3.06122	2.94118	1.26582	2.10526	1.11111	3.4188	4.87805	1.1236	2.2629	3.14015	0.743521	0.869048
mis_Mouse dysregulated expression induced by Dgcr8 deletion (Stark 2008).AND.Human brain expression, very high to high level (BrainSpan)	6.18557	9.18367	2.94118	5.06329	1.05263	2.22222	5.12821	2.43902	1.1236	4.44143	2.89694	0.199075	0.357143
mis_Mouse dysregulated expression induced by Dgcr8 deletion (Stark 2008).AND.Human brain expression, high to medium level (BrainSpan)	10.3093	5.10204	6.86275	5.06329	7.36842	4.44444	6.83761	9.7561	5.61798	6.52504	7.40389	0.704167	0.72619
mis_Mouse dysregulated expression induced by Dgcr8 deletion (Stark 2008).AND.Human brain expression, medium to low level (BrainSpan)	6.18557	7.14286	5.88235	5.06329	7.36842	6.66667	5.98291	8.53659	7.86517	6.38486	7.46155	0.853128	0.916667
mis_Mouse dysregulated expression induced by Dgcr8 deletion (Stark 2008).AND.Human brain expression, low level to absent (BrainSpan)	3.09278	5.10204	0	6.32911	4.21053	4.44444	1.7094	2.43902	4.49438	3.86315	2.88094	0.225223	0.27381
mis_Mouse dysregulated expression induced by Dgcr8 deletion (Stark 2008).AND.Human well-characterized genes (GO, terms with less than 500 genes)	23.7113	25.5102	15.6863	18.9873	18.9474	14.4444	17.9487	19.5122	17.9775	19.5478	18.4795	0.292554	0.452381
mis_Mouse dysregulated expression induced by Dgcr8 deletion (Stark 2008).AND.Human neural function or pathway, synaptic pathways (KEGG)	1.03093	2.04082	1.96078	1.26582	1.05263	0	0	0	0	1.22516	0	0.00502472	0.0295291
mis_Mouse dysregulated expression induced by Dgcr8 deletion (Stark 2008).AND.Human neural function or pathway, synaptic components (GO)	3.09278	2.04082	2.94118	2.53165	0	0	0.854701	1.21951	1.1236	1.76774	1.06594	0.14173	0.258427
mis_Mouse dysregulated expression induced by Dgcr8 deletion (Stark 2008).AND.Human neural function or pathway, nervous signal transmission (GO)	1.03093	1.02041	1.96078	1.26582	2.10526	0	0.854701	1.21951	0	1.23053	0.691404	0.154834	0.149839
mis_Mouse dysregulated expression induced by Dgcr8 deletion (Stark 2008).AND.Human neural function or pathway, neuron projection (GO)	5.15464	3.06122	1.96078	5.06329	0	2.22222	0	1.21951	1.1236	2.91036	0.781036	0.0254453	0.059891
mis_Mouse dysregulated expression induced by Dgcr8 deletion (Stark 2008).AND.Human neural function or pathway, neuron body (GO)	2.06186	0	0	2.53165	0	0	0	0	1.1236	0.765584	0.374532	0.272937	0.439044
mis_Mouse dysregulated expression induced by Dgcr8 deletion (Stark 2008).AND.Human neural function or pathway, nervous system development (GO)	8.24742	2.04082	1.96078	5.06329	3.15789	2.22222	5.12821	3.65854	6.74157	3.78207	5.1761	0.830405	0.916667
mis_Mouse dysregulated expression induced by Dgcr8 deletion (Stark 2008).AND.Human neural function or pathway, nervous system development (GO)_CNS	2.06186	1.02041	0	1.26582	0	0	2.5641	1.21951	2.24719	0.724681	2.01027	0.968909	0.975558
mis_Mouse dysregulated expression induced by Dgcr8 deletion (Stark 2008).AND.Human neural function or pathway, axon guidance pathways (KEGG,NCI, Reactome)	2.06186	1.02041	0.980392	1.26582	1.05263	1.11111	0.854701	0	1.1236	1.2487	0.659432	0.108028	0.130952
mis_Mouse dysregulated expression induced by Dgcr8 deletion (Stark 2008).AND.Human neural function or pathway, union, inclusive (GO, KEGG,NCI, Reactome)	11.3402	6.12245	4.90196	8.86076	4.21053	3.33333	5.98291	4.87805	8.98876	6.46154	6.61657	0.533746	0.642857
mis_Mouse dysregulated expression induced by Dgcr8 deletion (Stark 2008).AND.Human neural function or pathway, union, stringent (GO, KEGG,NCI, Reactome)	5.15464	3.06122	3.92157	6.32911	3.15789	1.11111	1.7094	2.43902	1.1236	3.78926	1.75734	0.0228153	0.0833333
mis_Mouse dysregulated expression induced by Dgcr8 deletion (Stark 2008).AND.Human neural function or pathway, cholinergic synapse (KEGG)	0	1.02041	0.980392	0	1.05263	0	0	0	0	0.508905	0	0.0378828	0.109884
mis_Mouse dysregulated expression induced by Dgcr8 deletion (Stark 2008).AND.Human neural function or pathway, GABAergic synapse (KEGG)	0	1.02041	0.980392	1.26582	0	0	0	0	0	0.544437	0	0.0392182	0.109884
mis_Mouse dysregulated expression induced by Dgcr8 deletion (Stark 2008).AND.Human neural function or pathway, serotonergic synapse (KEGG)	0	1.02041	0	0	0	0	0	0	0	0.170068	0	0.181609	0.318676
mis_Mouse dysregulated expression induced by Dgcr8 deletion (Stark 2008).AND.Human neural selected components, post-synaptic density (Bayes 2011)	5.15464	6.12245	4.90196	5.06329	1.05263	1.11111	1.7094	4.87805	2.24719	3.90101	2.94488	0.252051	0.27381
mis_Mouse dysregulated expression induced by Dgcr8 deletion (Stark 2008).AND.Mouse neural selected components, FMR1 targets (Darnell 2011)	4.12371	5.10204	4.90196	2.53165	2.10526	1.11111	0.854701	3.65854	5.61798	3.31262	3.37707	0.515422	0.547619
mis_Mouse dysregulated expression induced by Dgcr8 deletion (Stark 2008).AND.Human neural selected components, FMR1 targets (Ascano 2012)	7.21649	2.04082	1.96078	1.26582	1.05263	0	1.7094	2.43902	2.24719	2.25609	2.13187	0.45545	0.869048
mis_Mouse dysregulated expression induced by Dgcr8 deletion (Stark 2008).AND.Human neural selected components, ARC complex (Kirov 2012)	0	1.02041	0	0	0	0	0	0	0	0.170068	0	0.181609	0.318676
mis_Mouse dysregulated expression induced by Dgcr8 deletion (Stark 2008).AND.Human neural selected components, NMDAR complex (Kirov 2012)	1.03093	0	0	0	0	0	0	0	0	0.171821	0	0.181609	0.318676
mis_Mouse dysregulated expression induced by Dgcr8 deletion (Stark 2008).AND.Mouse phenotype, complete lethality (MGI)	2.06186	0	0.980392	0	0	0	3.4188	0	1.1236	0.507041	1.51413	0.786701	0.898454
mis_Mouse dysregulated expression induced by Dgcr8 deletion (Stark 2008).AND.Human phenotype, nervous system abnormality, autosomal dominant or X-linked (HPO)	3.09278	2.04082	0.980392	2.53165	0	1.11111	0.854701	0	2.24719	1.62612	1.03396	0.250361	0.21833
mis_Mouse dysregulated expression induced by Dgcr8 deletion (Stark 2008).AND.Human phenotype, nervous system abnormality (HPO)	6.18557	2.04082	2.94118	3.79747	2.10526	1.11111	2.5641	0	3.37079	3.03023	1.9783	0.223217	0.357143
mis_Mouse dysregulated expression induced by Dgcr8 deletion (Stark 2008).AND.Human phenotype, higher mental function abnormality, autosomal dominant or X-linked (HPO)	2.06186	0	0	0	0	0	0	0	0	0.343643	0	0.181609	0.318676
mis_Mouse dysregulated expression induced by Dgcr8 deletion (Stark 2008).AND.Human phenotype, higher mental function abnormality (HPO)	2.06186	0	0	0	1.05263	0	0	0	0	0.519081	0	0.100805	0.18838
mis_Mouse dysregulated expression induced by Dgcr8 deletion (Stark 2008).AND.Mouse phenotype, abnormal behavior or neurological (MGI)	7.21649	6.12245	2.94118	1.26582	2.10526	0	2.5641	3.65854	4.49438	3.2752	3.57234	0.588229	0.72619
mis_Mouse dysregulated expression induced by Dgcr8 deletion (Stark 2008).AND.Mouse phenotype, abnormal nervous system phenotype (MGI)	12.3711	8.16327	5.88235	5.06329	4.21053	1.11111	2.5641	6.09756	7.86517	6.13361	5.50894	0.39351	0.547619
mis_Mouse dysregulated expression induced by Dgcr8 deletion (Stark 2008).AND.Mouse phenotype, abnormal skeleton or cranium or limbs (MGI)	6.18557	5.10204	1.96078	3.79747	2.10526	2.22222	2.5641	4.87805	2.24719	3.56222	3.22978	0.387444	0.642857
mis_Mouse dysregulated expression induced by Dgcr8 deletion (Stark 2008).AND.Mouse phenotype, abnormal sensory system (MGI)	6.18557	4.08163	3.92157	3.79747	2.10526	1.11111	0	1.21951	2.24719	3.53377	1.15557	0.0240881	0.0833333
mis_Mouse dysregulated expression induced by Dgcr8 deletion (Stark 2008).AND.Mouse phenotype, abnormal muscle or cardiovascular (MGI)	5.15464	7.14286	4.90196	3.79747	4.21053	0	4.2735	3.65854	2.24719	4.20124	3.39308	0.249777	0.190476
mis_Mouse dysregulated expression induced by Dgcr8 deletion (Stark 2008).AND.Mouse phenotype, abnormal hepatic or digestive system (MGI)	5.15464	5.10204	1.96078	3.79747	3.15789	0	0.854701	3.65854	3.37079	3.19547	2.62801	0.327989	0.357143
mis_Mouse dysregulated expression induced by Dgcr8 deletion (Stark 2008).AND.Mouse phenotype, abnormal endo/exocrine or reproductive system (MGI)	5.15464	4.08163	1.96078	3.79747	0	1.11111	2.5641	2.43902	2.24719	2.68427	2.41677	0.377347	0.547619
mis_Mouse dysregulated expression induced by Dgcr8 deletion (Stark 2008).AND.Mouse phenotype, abnormal integument or adipose or pigmentation (MGI)	6.18557	5.10204	3.92157	2.53165	2.10526	0	3.4188	2.43902	0	3.30768	1.95261	0.18245	0.21833
mis_Mouse dysregulated expression induced by Dgcr8 deletion (Stark 2008).AND.Mouse phenotype, abnormal immune system or hematological (MGI)	6.18557	5.10204	2.94118	5.06329	2.10526	3.33333	2.5641	3.65854	2.24719	4.12178	2.82328	0.0673199	0.190476
mis_Mouse dysregulated expression induced by Dgcr8 deletion (Stark 2008).AND.Human predicted haploinsufficiency, high to very high (Huang 2010)	7.21649	11.2245	2.94118	6.32911	5.26316	7.77778	3.4188	3.65854	4.49438	6.79204	3.85724	0.0240751	0.0833333
mis_Mouse dysregulated expression induced by Dgcr8 deletion (Stark 2008).AND.Human predicted haploinsufficiency, high to medium (Huang 2010)	12.3711	5.10204	5.88235	3.79747	6.31579	4.44444	5.98291	7.31707	7.86517	6.31887	7.05505	0.693669	0.916667
mis_Mouse dysregulated expression induced by Dgcr8 deletion (Stark 2008).AND.Human predicted haploinsufficiency, medium to low (Huang 2010)	6.18557	8.16327	2.94118	6.32911	5.26316	1.11111	6.83761	4.87805	2.24719	4.9989	4.65428	0.423622	0.452381
mis_Mouse dysregulated expression induced by Dgcr8 deletion (Stark 2008).AND.Human predicted haploinsufficiency, low to very low (Huang 2010)	0	1.02041	2.94118	2.53165	3.15789	3.33333	1.7094	6.09756	2.24719	2.16408	3.35138	0.755078	0.642857
mis_Mouse dysregulated expression induced by Dgcr8 deletion (Stark 2008).AND.Human predicted genic intolerance to missense variation, high to very high (Petrovski 2013)	12.3711	15.3061	5.88235	3.79747	12.6316	6.66667	9.40171	7.31707	10.1124	9.44255	8.94371	0.407742	0.547619
mis_Mouse dysregulated expression induced by Dgcr8 deletion (Stark 2008).AND.Human predicted genic intolerance to missense variation, high to medium (Petrovski 2013)	1.03093	6.12245	3.92157	7.59494	1.05263	3.33333	3.4188	4.87805	2.24719	3.84264	3.51468	0.405784	0.547619
mis_Mouse dysregulated expression induced by Dgcr8 deletion (Stark 2008).AND.Human predicted genic intolerance to missense variation, medium to low (Petrovski 2013)	5.15464	3.06122	2.94118	2.53165	1.05263	4.44444	0.854701	8.53659	1.1236	3.19763	3.50496	0.542368	0.357143
mis_Mouse dysregulated expression induced by Dgcr8 deletion (Stark 2008).AND.Human predicted genic intolerance to missense variation, low to very low (Petrovski 2013)	6.18557	2.04082	1.96078	7.59494	6.31579	4.44444	5.98291	1.21951	4.49438	4.75706	3.89893	0.320707	0.27381
mis_Mouse dysregulated expression induced by Dgcr8 deletion (Stark 2008).AND.Mouse dysregulated expression induced by Dgcr8 deletion (Stark 2008)	25.7732	26.5306	16.6667	21.519	21.0526	18.8889	19.6581	23.1707	19.1011	21.7385	20.6433	0.30268	0.452381
mis_Mouse dysregulated expression induced by Dgcr8 deletion (Stark 2008).AND.Human disease risk candidate genes, schizophrenia, whole exome sequencing denovo (Guipponi 2014; McCarthy 2014; Xu 2012; Fromer 2014; Gulsuner 2013; Girard 2011)	2.06186	3.06122	0.980392	2.53165	2.10526	1.11111	0.854701	1.21951	1.1236	1.97525	1.06594	0.0197951	0.130952
mis_Mouse dysregulated expression induced by Dgcr8 deletion (Stark 2008).AND.Human disease risk candidate genes, schizophrenia (Fromer 2014)	1.03093	3.06122	0.980392	1.26582	2.10526	1.11111	0.854701	1.21951	1.1236	1.59246	1.06594	0.0951969	0.27381
mis_Mouse dysregulated expression induced by Dgcr8 deletion (Stark 2008).AND.Human neural selected components, voltage-gated calcium channels (Purcell 2014)	0	0	0	0	0	0	0	0	0	0	0	NA	1
mis_Mouse dysregulated expression induced by Dgcr8 deletion (Stark 2008).AND.Human phenotype, abnormal extra pyramidal motor function (HPO)	1.03093	0	0	0	0	0	0.854701	0	0	0.171821	0.2849	0.623412	0.702058
mis_Mouse dysregulated expression induced by Dgcr8 deletion (Stark 2008).AND.Human phenotype, abnormal extra pyramidal motor function, autosomal dominant or X-linked (HPO)	1.03093	0	0	0	0	0	0	0	0	0.171821	0	0.181609	0.318676
mis_Mouse dysregulated expression induced by Dgcr8 deletion (Stark 2008).AND.Human phenotype, psychosis (HPO)	0	0	0	0	0	0	0	0	0	0	0	NA	1
mis_Mouse dysregulated expression induced by Dgcr8 deletion (Stark 2008).AND.Human phenotype, psychosis, autosomal dominant or X-linked (HPO)	0	0	0	0	0	0	0	0	0	0	0	NA	1
mis_Mouse dysregulated expression induced by Dgcr8 deletion (Stark 2008).AND.Human miR predicted targets, miR-137, top 200 (TargetScan, Diana MicroT)	0	0	0	0	0	1.11111	0	0	0	0.185185	0	0.181609	0.318676
mis_Mouse dysregulated expression induced by Dgcr8 deletion (Stark 2008).AND.Human miR predicted targets, miR-137, top 400 (TargetScan, Diana MicroT)	0	0	0	0	0	1.11111	0	1.21951	0	0.185185	0.406504	0.672123	0.81162
mis_Mouse dysregulated expression induced by Dgcr8 deletion (Stark 2008).AND.Human miR predicted targets, miR-137, top 800 (TargetScan, Diana MicroT)	1.03093	1.02041	0	0	0	2.22222	0.854701	2.43902	0	0.71226	1.09791	0.668649	0.705181
mis_Mouse dysregulated expression induced by Dgcr8 deletion (Stark 2008).AND.Human miR predicted targets, miR-185, top 200 (TargetScan, Diana MicroT)	1.03093	1.02041	1.96078	1.26582	0	0	0.854701	2.43902	1.1236	0.879657	1.47244	0.815547	0.817925
mis_Mouse dysregulated expression induced by Dgcr8 deletion (Stark 2008).AND.Human miR predicted targets, miR-185, top 400 (TargetScan, Diana MicroT)	1.03093	1.02041	1.96078	1.26582	0	0	0.854701	2.43902	2.24719	0.879657	1.84697	0.908735	0.923073
mis_Mouse dysregulated expression induced by Dgcr8 deletion (Stark 2008).AND.Human miR predicted targets, miR-185, top 800 (TargetScan, Diana MicroT)	1.03093	2.04082	2.94118	2.53165	1.05263	1.11111	0.854701	3.65854	2.24719	1.78472	2.25348	0.683041	0.642857
mis_Mouse dysregulated expression induced by Dgcr8 deletion (Stark 2008).AND.Human disease risk genes candidates, schizophrenia, seeded network (Merico 2014)	1.03093	2.04082	1.96078	1.26582	1.05263	0	1.7094	3.65854	2.24719	1.22516	2.53838	0.932667	0.97619
mis_Mouse dysregulated expression induced by Dgcr8 deletion (Stark 2008).AND.Human disease risk candidate genes, parkinson, literature curated (Butcher submitted)	0	0	0	0	0	0	0.854701	0	0	0	0.2849	0.788675	0.95052
mis_Mouse dysregulated expression induced by Dgcr8 deletion (Stark 2008).AND.Human disease risk genes candidates, parkinson, seeded network, all (Endeavour)	4.12371	3.06122	0.980392	2.53165	2.10526	2.22222	1.7094	2.43902	4.49438	2.50408	2.88094	0.643163	0.642857
mis_Mouse dysregulated expression induced by Dgcr8 deletion (Stark 2008).AND.Human disease risk genes candidates, parkinson, seeded network, top 1000 (Endeavour)	4.12371	3.06122	0.980392	0	1.05263	2.22222	0	1.21951	1.1236	1.9067	0.781036	0.0845334	0.302033
mis_Mouse dysregulated expression induced by Dgcr8 deletion (Stark 2008).AND.Human disease risk genes candidates, parkinson, seeded network, top 500 (Endeavour)	3.09278	2.04082	0	0	0	1.11111	0	1.21951	0	1.04079	0.406504	0.187811	0.335687
mis_Mouse dysregulated expression induced by Dgcr8 deletion (Stark 2008).AND.Human neural selected components, DISC1 interactome, top 25 (GeneMANIA)	0	0	0	0	0	0	0	0	0	0	0	NA	1
mis_Mouse dysregulated expression induced by Dgcr8 deletion (Stark 2008).AND.Human neural selected components, DISC1 interactome, top 50 (GeneMANIA)	0	0	0	0	1.05263	0	0	0	0	0.175439	0	0.181609	0.318676
mis_Mouse dysregulated expression induced by Dgcr8 deletion (Stark 2008).AND.Human neural selected components, DISC1 interactome, top 100 (GeneMANIA)	0	0	0	0	1.05263	0	0	0	1.1236	0.175439	0.374532	0.667984	0.81162

## Sheet: Splicing NEG T2 - Count
Gene Set	SCZ1	SCZ2	SCZ3	SCZ4	SCZ5	SCZ6	NP1	NP2	NP3	Mean_SZ	Mean_Others	tTest_pv	Wilcox_pv
Human well-characterized genes (GO, terms with less than 500 genes)	19	10	8	10	11	10	6	10	12	11.3333	9.33333	0.218079	0.393703
Human brain expression, pre-natal (BrainSpan)	3	0	0	1	2	1	1	2	2	1.16667	1.66667	0.790463	0.826293
Human brain expression, balanced pre- and post-natal (BrainSpan)	4	0	2	2	2	2	2	1	0	2	1	0.125763	0.127754
Human brain expression, post-natal (BrainSpan)	3	0	1	2	2	0	1	3	0	1.33333	1.33333	0.5	0.552918
Human brain expression, very high to high level (BrainSpan)	4	0	3	2	5	2	1	2	0	2.66667	1	0.0575379	0.0936245
Human brain expression, high to medium level (BrainSpan)	6	0	0	3	1	1	3	4	2	1.83333	3	0.836299	0.904468
Human brain expression, medium to low level (BrainSpan)	4	5	3	1	3	3	1	2	7	3.16667	3.33333	0.530946	0.395985
Human brain expression, low level to absent (BrainSpan)	5	4	2	3	1	4	1	2	3	3.16667	2	0.105891	0.146755
Human well-characterized genes (GO, terms with less than 500 genes)	16	6	6	7	10	10	6	10	8	9.16667	8	0.283425	0.446847
Human neural function or pathway, synaptic pathways (KEGG)	1	0	0	2	1	0	0	0	0	0.666667	0	0.0509697	0.108522
Human neural function or pathway, synaptic components (GO)	2	0	0	1	0	0	0	1	0	0.5	0.333333	0.369594	0.5
Human neural function or pathway, nervous signal transmission (GO)	2	0	0	1	0	0	0	1	1	0.5	0.666667	0.630406	0.764757
Human neural function or pathway, neuron projection (GO)	3	1	2	3	0	0	0	2	0	1.5	0.666667	0.192202	0.207108
Human neural function or pathway, neuron body (GO)	0	0	0	0	0	0	0	0	0	0	0	NA	1
Human neural function or pathway, nervous system development (GO)	4	1	2	2	1	1	0	2	0	1.83333	0.666667	0.112762	0.113508
Human neural function or pathway, nervous system development (GO)_CNS	1	0	0	2	0	1	0	1	0	0.666667	0.333333	0.253647	0.332503
Human neural function or pathway, axon guidance pathways (KEGG,NCI, Reactome)	2	0	0	0	0	0	0	1	0	0.333333	0.333333	NA	0.702058
Human neural function or pathway, union, inclusive (GO, KEGG,NCI, Reactome)	5	2	2	3	2	1	0	2	1	2.5	1	0.057874	0.0681084
Human neural function or pathway, union, stringent (GO, KEGG,NCI, Reactome)	4	0	2	3	0	0	0	2	0	1.5	0.666667	0.213778	0.284836
Human neural function or pathway, cholinergic synapse (KEGG)	0	0	0	1	0	0	0	0	0	0.166667	0	0.181609	0.318676
Human neural function or pathway, GABAergic synapse (KEGG)	0	0	0	1	0	0	0	0	0	0.166667	0	0.181609	0.318676
Human neural function or pathway, serotonergic synapse (KEGG)	0	0	0	1	1	0	0	0	0	0.333333	0	0.0873439	0.186499
Human neural selected components, post-synaptic density (Bayes 2011)	2	0	3	2	1	1	0	1	0	1.5	0.333333	0.0351048	0.069899
Mouse neural selected components, FMR1 targets (Darnell 2011)	2	1	0	3	1	1	0	2	1	1.33333	1	0.332041	0.392747
Human neural selected components, FMR1 targets (Ascano 2012)	2	0	1	2	0	2	0	0	0	1.16667	0	0.0167662	0.0561756
Human neural selected components, ARC complex (Kirov 2012)	0	0	0	0	0	0	0	0	0	0	0	NA	1
Human neural selected components, NMDAR complex (Kirov 2012)	0	0	0	0	0	0	0	0	0	0	0	NA	1
Mouse phenotype, complete lethality (MGI)	1	0	0	0	0	1	0	0	0	0.333333	0	0.0873439	0.186499
Human phenotype, nervous system abnormality, autosomal dominant or X-linked (HPO)	3	1	0	1	0	0	0	1	1	0.833333	0.666667	0.391504	0.611351
Human phenotype, nervous system abnormality (HPO)	3	1	1	1	0	1	1	1	2	1.16667	1.33333	0.620309	0.778449
Human phenotype, higher mental function abnormality, autosomal dominant or X-linked (HPO)	0	0	0	0	0	0	0	0	0	0	0	NA	1
Human phenotype, higher mental function abnormality (HPO)	0	1	1	0	0	0	0	0	0	0.333333	0	0.0873439	0.186499
Mouse phenotype, abnormal behavior or neurological (MGI)	3	1	2	2	0	0	1	3	0	1.33333	1.33333	0.5	0.552918
Mouse phenotype, abnormal nervous system phenotype (MGI)	7	1	2	3	2	2	1	2	1	2.83333	1.33333	0.0787572	0.0847821
Mouse phenotype, abnormal skeleton or cranium or limbs (MGI)	2	1	0	0	0	2	2	1	2	0.833333	1.66667	0.921307	0.916227
Mouse phenotype, abnormal sensory system (MGI)	3	0	0	2	0	1	1	2	1	1	1.33333	0.697786	0.789702
Mouse phenotype, abnormal muscle or cardiovascular (MGI)	5	1	0	2	2	3	2	1	1	2.16667	1.33333	0.160747	0.252018
Mouse phenotype, abnormal hepatic or digestive system (MGI)	2	0	0	1	1	2	1	2	1	1	1.33333	0.737633	0.754924
Mouse phenotype, abnormal endo/exocrine or reproductive system (MGI)	2	0	1	3	1	2	2	0	0	1.5	0.666667	0.178061	0.173707
Mouse phenotype, abnormal integument or adipose or pigmentation (MGI)	1	1	0	3	0	0	0	3	0	0.833333	1	0.554939	0.5
Mouse phenotype, abnormal immune system or hematological (MGI)	1	1	1	3	2	3	1	3	2	1.83333	2	0.587892	0.660577
Human predicted haploinsufficiency, high to very high (Huang 2010)	3	1	2	2	2	2	1	3	2	2	2	0.5	0.556798
Human predicted haploinsufficiency, high to medium (Huang 2010)	7	1	2	3	2	1	3	1	3	2.66667	2.33333	0.388856	0.656413
Human predicted haploinsufficiency, medium to low (Huang 2010)	7	1	1	0	3	4	0	3	5	2.66667	2.66667	0.5	0.552011
Human predicted haploinsufficiency, low to very low (Huang 2010)	1	4	2	2	2	3	1	2	1	2.33333	1.33333	0.0535756	0.0847821
Human predicted genic intolerance to missense variation, high to very high (Petrovski 2013)	7	2	1	4	4	2	2	4	3	3.33333	3	0.38053	0.553153
Human predicted genic intolerance to missense variation, high to medium (Petrovski 2013)	3	3	0	2	2	3	0	2	1	2.16667	1	0.0914024	0.0897474
Human predicted genic intolerance to missense variation, medium to low (Petrovski 2013)	2	3	3	1	3	1	1	1	0	2.16667	0.666667	0.0128714	0.0370749
Human predicted genic intolerance to missense variation, low to very low (Petrovski 2013)	7	1	4	1	1	2	3	3	6	2.66667	4	0.809105	0.882363
Mouse dysregulated expression induced by Dgcr8 deletion (Stark 2008)	3	1	5	2	2	2	2	1	3	2.5	2	0.279783	0.392747
Human disease risk candidate genes, schizophrenia, whole exome sequencing denovo (Guipponi 2014; McCarthy 2014; Xu 2012; Fromer 2014; Gulsuner 2013; Girard 2011)	2	1	0	2	0	1	2	0	1	1	1	0.5	0.554122
Non.Syn.FormerNature	2	0	0	1	0	1	2	0	0	0.666667	0.666667	0.5	0.5
Human neural selected components, voltage-gated calcium channels (Purcell 2014)	0	0	0	0	0	0	0	0	0	0	0	NA	1
Human phenotype, abnormal extra pyramidal motor function (HPO)	0	0	0	0	0	0	0	0	0	0	0	NA	1
Human phenotype, abnormal extra pyramidal motor function, autosomal dominant or X-linked (HPO)	0	0	0	0	0	0	0	0	0	0	0	NA	1
Human phenotype, psychosis (HPO)	0	0	0	0	0	0	0	0	0	0	0	NA	1
Human phenotype, psychosis, autosomal dominant or X-linked (HPO)	0	0	0	0	0	0	0	0	0	0	0	NA	1
Human miR predicted targets, miR-137, top 200 (TargetScan, Diana MicroT)	0	0	0	0	1	0	0	0	0	0.166667	0	0.181609	0.318676
Human miR predicted targets, miR-137, top 400 (TargetScan, Diana MicroT)	0	1	0	0	1	0	0	0	0	0.333333	0	0.0873439	0.186499
Human miR predicted targets, miR-137, top 800 (TargetScan, Diana MicroT)	2	1	0	0	1	0	0	1	0	0.666667	0.333333	0.253647	0.332503
Human miR predicted targets, miR-185, top 200 (TargetScan, Diana MicroT)	2	0	0	0	0	0	0	1	0	0.333333	0.333333	NA	0.702058
Human miR predicted targets, miR-185, top 400 (TargetScan, Diana MicroT)	2	0	0	0	0	0	0	1	1	0.333333	0.666667	0.746353	0.891478
Human miR predicted targets, miR-185, top 800 (TargetScan, Diana MicroT)	3	0	0	0	0	0	0	1	1	0.5	0.666667	0.605229	0.891478
Human disease risk genes candidates, schizophrenia, seeded network (Merico 2014)	4	0	0	1	0	0	0	0	0	0.833333	0	0.129314	0.18838
Human disease risk candidate genes, parkinson, literature curated (Butcher submitted)	0	0	0	0	0	0	0	0	0	0	0	NA	1
Human disease risk genes candidates, parkinson, seeded network, all (Endeavour)	3	1	2	3	1	0	0	2	1	1.66667	1	0.210507	0.252964
Human disease risk genes candidates, parkinson, seeded network, top 1000 (Endeavour)	2	1	2	1	1	0	0	2	0	1.16667	0.666667	0.273197	0.248121
Human disease risk genes candidates, parkinson, seeded network, top 500 (Endeavour)	1	1	2	0	1	0	0	1	0	0.833333	0.333333	0.158779	0.198072
Human neural selected components, DISC1 interactome, top 25 (GeneMANIA)	0	0	0	0	0	0	0	0	0	0	0	NA	1
Human neural selected components, DISC1 interactome, top 50 (GeneMANIA)	0	0	0	0	0	0	0	0	0	0	0	NA	1
Human neural selected components, DISC1 interactome, top 100 (GeneMANIA)	0	0	0	0	0	0	0	0	0	0	0	NA	1
Mouse dysregulated expression induced by Dgcr8 deletion (Stark 2008).AND.Human brain expression, pre-natal (BrainSpan)	0	0	0	0	1	1	0	0	0	0.333333	0	0.0873439	0.186499
Mouse dysregulated expression induced by Dgcr8 deletion (Stark 2008).AND.Human brain expression, balanced pre- and post-natal (BrainSpan)	1	0	2	0	1	0	1	0	0	0.666667	0.333333	0.253647	0.332503
Mouse dysregulated expression induced by Dgcr8 deletion (Stark 2008).AND.Human brain expression, post-natal (BrainSpan)	1	0	0	0	0	0	0	0	0	0.166667	0	NA	0.318676
Mouse dysregulated expression induced by Dgcr8 deletion (Stark 2008).AND.Human brain expression, very high to high level (BrainSpan)	1	0	2	0	1	1	1	0	0	0.833333	0.333333	0.158779	0.198072
Mouse dysregulated expression induced by Dgcr8 deletion (Stark 2008).AND.Human brain expression, high to medium level (BrainSpan)	1	0	0	0	1	0	0	0	0	0.333333	0	0.0873439	0.186499
Mouse dysregulated expression induced by Dgcr8 deletion (Stark 2008).AND.Human brain expression, medium to low level (BrainSpan)	0	1	2	1	0	0	0	1	2	0.666667	1	0.676183	0.754924
Mouse dysregulated expression induced by Dgcr8 deletion (Stark 2008).AND.Human brain expression, low level to absent (BrainSpan)	1	0	1	1	0	1	1	0	1	0.666667	0.666667	0.5	0.562431
Mouse dysregulated expression induced by Dgcr8 deletion (Stark 2008).AND.Human well-characterized genes (GO, terms with less than 500 genes)	3	1	4	2	2	2	2	1	2	2.33333	1.66667	0.12832	0.196884
Mouse dysregulated expression induced by Dgcr8 deletion (Stark 2008).AND.Human neural function or pathway, synaptic pathways (KEGG)	0	0	0	0	0	0	0	0	0	0	0	NA	1
Mouse dysregulated expression induced by Dgcr8 deletion (Stark 2008).AND.Human neural function or pathway, synaptic components (GO)	0	0	0	0	0	0	0	0	0	0	0	NA	1
Mouse dysregulated expression induced by Dgcr8 deletion (Stark 2008).AND.Human neural function or pathway, nervous signal transmission (GO)	0	0	0	0	0	0	0	0	0	0	0	NA	1
Mouse dysregulated expression induced by Dgcr8 deletion (Stark 2008).AND.Human neural function or pathway, neuron projection (GO)	0	0	2	0	0	0	0	0	0	0.333333	0	0.181609	0.318676
Mouse dysregulated expression induced by Dgcr8 deletion (Stark 2008).AND.Human neural function or pathway, neuron body (GO)	0	0	0	0	0	0	0	0	0	0	0	NA	1
Mouse dysregulated expression induced by Dgcr8 deletion (Stark 2008).AND.Human neural function or pathway, nervous system development (GO)	0	0	2	0	0	0	0	0	0	0.333333	0	0.181609	0.318676
Mouse dysregulated expression induced by Dgcr8 deletion (Stark 2008).AND.Human neural function or pathway, nervous system development (GO)_CNS	0	0	0	0	0	0	0	0	0	0	0	NA	1
Mouse dysregulated expression induced by Dgcr8 deletion (Stark 2008).AND.Human neural function or pathway, axon guidance pathways (KEGG,NCI, Reactome)	0	0	0	0	0	0	0	0	0	0	0	NA	1
Mouse dysregulated expression induced by Dgcr8 deletion (Stark 2008).AND.Human neural function or pathway, union, inclusive (GO, KEGG,NCI, Reactome)	0	0	2	0	0	0	0	0	0	0.333333	0	0.181609	0.318676
Mouse dysregulated expression induced by Dgcr8 deletion (Stark 2008).AND.Human neural function or pathway, union, stringent (GO, KEGG,NCI, Reactome)	0	0	2	0	0	0	0	0	0	0.333333	0	0.181609	0.318676
Mouse dysregulated expression induced by Dgcr8 deletion (Stark 2008).AND.Human neural function or pathway, cholinergic synapse (KEGG)	0	0	0	0	0	0	0	0	0	0	0	NA	1
Mouse dysregulated expression induced by Dgcr8 deletion (Stark 2008).AND.Human neural function or pathway, GABAergic synapse (KEGG)	0	0	0	0	0	0	0	0	0	0	0	NA	1
Mouse dysregulated expression induced by Dgcr8 deletion (Stark 2008).AND.Human neural function or pathway, serotonergic synapse (KEGG)	0	0	0	0	0	0	0	0	0	0	0	NA	1
Mouse dysregulated expression induced by Dgcr8 deletion (Stark 2008).AND.Human neural selected components, post-synaptic density (Bayes 2011)	0	0	2	0	1	0	0	0	0	0.5	0	0.101555	0.18838
Mouse dysregulated expression induced by Dgcr8 deletion (Stark 2008).AND.Mouse neural selected components, FMR1 targets (Darnell 2011)	0	1	0	0	0	0	0	1	0	0.166667	0.333333	0.657706	0.761983
Mouse dysregulated expression induced by Dgcr8 deletion (Stark 2008).AND.Human neural selected components, FMR1 targets (Ascano 2012)	0	0	0	1	0	0	0	0	0	0.166667	0	0.181609	0.318676
Mouse dysregulated expression induced by Dgcr8 deletion (Stark 2008).AND.Human neural selected components, ARC complex (Kirov 2012)	0	0	0	0	0	0	0	0	0	0	0	NA	1
Mouse dysregulated expression induced by Dgcr8 deletion (Stark 2008).AND.Human neural selected components, NMDAR complex (Kirov 2012)	0	0	0	0	0	0	0	0	0	0	0	NA	1
Mouse dysregulated expression induced by Dgcr8 deletion (Stark 2008).AND.Mouse phenotype, complete lethality (MGI)	0	0	0	0	0	0	0	0	0	0	0	NA	1
Mouse dysregulated expression induced by Dgcr8 deletion (Stark 2008).AND.Human phenotype, nervous system abnormality, autosomal dominant or X-linked (HPO)	0	1	0	0	0	0	0	0	0	0.166667	0	0.181609	0.318676
Mouse dysregulated expression induced by Dgcr8 deletion (Stark 2008).AND.Human phenotype, nervous system abnormality (HPO)	0	1	0	0	0	0	0	0	0	0.166667	0	0.181609	0.318676
Mouse dysregulated expression induced by Dgcr8 deletion (Stark 2008).AND.Human phenotype, higher mental function abnormality, autosomal dominant or X-linked (HPO)	0	0	0	0	0	0	0	0	0	0	0	NA	1
Mouse dysregulated expression induced by Dgcr8 deletion (Stark 2008).AND.Human phenotype, higher mental function abnormality (HPO)	0	1	0	0	0	0	0	0	0	0.166667	0	0.181609	0.318676
Mouse dysregulated expression induced by Dgcr8 deletion (Stark 2008).AND.Mouse phenotype, abnormal behavior or neurological (MGI)	0	0	2	0	0	0	1	1	0	0.333333	0.666667	0.746353	0.891478
Mouse dysregulated expression induced by Dgcr8 deletion (Stark 2008).AND.Mouse phenotype, abnormal nervous system phenotype (MGI)	0	0	2	0	0	0	0	0	0	0.333333	0	0.181609	0.318676
Mouse dysregulated expression induced by Dgcr8 deletion (Stark 2008).AND.Mouse phenotype, abnormal skeleton or cranium or limbs (MGI)	0	0	0	0	0	0	0	0	1	0	0.333333	0.788675	0.95052
Mouse dysregulated expression induced by Dgcr8 deletion (Stark 2008).AND.Mouse phenotype, abnormal sensory system (MGI)	0	0	0	0	0	0	0	0	0	0	0	NA	1
Mouse dysregulated expression induced by Dgcr8 deletion (Stark 2008).AND.Mouse phenotype, abnormal muscle or cardiovascular (MGI)	0	0	0	0	0	0	0	0	0	0	0	NA	1
Mouse dysregulated expression induced by Dgcr8 deletion (Stark 2008).AND.Mouse phenotype, abnormal hepatic or digestive system (MGI)	0	0	0	0	0	0	0	1	0	0	0.333333	NA	0.95052
Mouse dysregulated expression induced by Dgcr8 deletion (Stark 2008).AND.Mouse phenotype, abnormal endo/exocrine or reproductive system (MGI)	0	0	1	0	0	1	1	0	0	0.333333	0.333333	0.5	0.562431
Mouse dysregulated expression induced by Dgcr8 deletion (Stark 2008).AND.Mouse phenotype, abnormal integument or adipose or pigmentation (MGI)	0	0	0	0	0	0	0	1	0	0	0.333333	NA	0.95052
Mouse dysregulated expression induced by Dgcr8 deletion (Stark 2008).AND.Mouse phenotype, abnormal immune system or hematological (MGI)	0	0	0	1	0	0	1	1	1	0.166667	1	0.997948	0.991464
Mouse dysregulated expression induced by Dgcr8 deletion (Stark 2008).AND.Human predicted haploinsufficiency, high to very high (Huang 2010)	0	0	2	1	0	1	1	0	0	0.666667	0.333333	0.253647	0.332503
Mouse dysregulated expression induced by Dgcr8 deletion (Stark 2008).AND.Human predicted haploinsufficiency, high to medium (Huang 2010)	1	0	2	0	1	0	0	0	2	0.666667	0.666667	0.5	0.5
Mouse dysregulated expression induced by Dgcr8 deletion (Stark 2008).AND.Human predicted haploinsufficiency, medium to low (Huang 2010)	2	0	0	0	0	0	0	0	1	0.333333	0.333333	0.5	0.702058
Mouse dysregulated expression induced by Dgcr8 deletion (Stark 2008).AND.Human predicted haploinsufficiency, low to very low (Huang 2010)	0	1	1	1	0	1	1	1	0	0.666667	0.666667	0.5	0.562431
Mouse dysregulated expression induced by Dgcr8 deletion (Stark 2008).AND.Human predicted genic intolerance to missense variation, high to very high (Petrovski 2013)	1	0	1	0	1	0	1	1	0	0.5	0.666667	0.650074	0.724508
Mouse dysregulated expression induced by Dgcr8 deletion (Stark 2008).AND.Human predicted genic intolerance to missense variation, high to medium (Petrovski 2013)	0	1	0	2	1	1	0	0	1	0.833333	0.333333	0.158779	0.198072
Mouse dysregulated expression induced by Dgcr8 deletion (Stark 2008).AND.Human predicted genic intolerance to missense variation, medium to low (Petrovski 2013)	0	0	1	0	0	0	0	0	0	0.166667	0	0.181609	0.318676
Mouse dysregulated expression induced by Dgcr8 deletion (Stark 2008).AND.Human predicted genic intolerance to missense variation, low to very low (Petrovski 2013)	2	0	3	0	0	1	1	0	1	1	0.666667	0.302214	0.5
Mouse dysregulated expression induced by Dgcr8 deletion (Stark 2008).AND.Mouse dysregulated expression induced by Dgcr8 deletion (Stark 2008)	3	1	5	2	2	2	2	1	3	2.5	2	0.279783	0.392747
Mouse dysregulated expression induced by Dgcr8 deletion (Stark 2008).AND.Human disease risk candidate genes, schizophrenia, whole exome sequencing denovo (Guipponi 2014; McCarthy 2014; Xu 2012; Fromer 2014; Gulsuner 2013; Girard 2011)	0	0	0	0	0	0	1	0	0	0	0.333333	0.788675	0.95052
Mouse dysregulated expression induced by Dgcr8 deletion (Stark 2008).AND.Non.Syn.FormerNature	0	0	0	0	0	0	1	0	0	0	0.333333	0.788675	0.95052
Mouse dysregulated expression induced by Dgcr8 deletion (Stark 2008).AND.Human neural selected components, voltage-gated calcium channels (Purcell 2014)	0	0	0	0	0	0	0	0	0	0	0	NA	1
Mouse dysregulated expression induced by Dgcr8 deletion (Stark 2008).AND.Human phenotype, abnormal extra pyramidal motor function (HPO)	0	0	0	0	0	0	0	0	0	0	0	NA	1
Mouse dysregulated expression induced by Dgcr8 deletion (Stark 2008).AND.Human phenotype, abnormal extra pyramidal motor function, autosomal dominant or X-linked (HPO)	0	0	0	0	0	0	0	0	0	0	0	NA	1
Mouse dysregulated expression induced by Dgcr8 deletion (Stark 2008).AND.Human phenotype, psychosis (HPO)	0	0	0	0	0	0	0	0	0	0	0	NA	1
Mouse dysregulated expression induced by Dgcr8 deletion (Stark 2008).AND.Human phenotype, psychosis, autosomal dominant or X-linked (HPO)	0	0	0	0	0	0	0	0	0	0	0	NA	1
Mouse dysregulated expression induced by Dgcr8 deletion (Stark 2008).AND.Human miR predicted targets, miR-137, top 200 (TargetScan, Diana MicroT)	0	0	0	0	0	0	0	0	0	0	0	NA	1
Mouse dysregulated expression induced by Dgcr8 deletion (Stark 2008).AND.Human miR predicted targets, miR-137, top 400 (TargetScan, Diana MicroT)	0	0	0	0	0	0	0	0	0	0	0	NA	1
Mouse dysregulated expression induced by Dgcr8 deletion (Stark 2008).AND.Human miR predicted targets, miR-137, top 800 (TargetScan, Diana MicroT)	0	0	0	0	0	0	0	0	0	0	0	NA	1
Mouse dysregulated expression induced by Dgcr8 deletion (Stark 2008).AND.Human miR predicted targets, miR-185, top 200 (TargetScan, Diana MicroT)	2	0	0	0	0	0	0	1	0	0.333333	0.333333	NA	0.702058
Mouse dysregulated expression induced by Dgcr8 deletion (Stark 2008).AND.Human miR predicted targets, miR-185, top 400 (TargetScan, Diana MicroT)	2	0	0	0	0	0	0	1	0	0.333333	0.333333	NA	0.702058
Mouse dysregulated expression induced by Dgcr8 deletion (Stark 2008).AND.Human miR predicted targets, miR-185, top 800 (TargetScan, Diana MicroT)	2	0	0	0	0	0	0	1	0	0.333333	0.333333	NA	0.702058
Mouse dysregulated expression induced by Dgcr8 deletion (Stark 2008).AND.Human disease risk genes candidates, schizophrenia, seeded network (Merico 2014)	0	0	0	0	0	0	0	0	0	0	0	NA	1
Mouse dysregulated expression induced by Dgcr8 deletion (Stark 2008).AND.Human disease risk candidate genes, parkinson, literature curated (Butcher submitted)	0	0	0	0	0	0	0	0	0	0	0	NA	1
Mouse dysregulated expression induced by Dgcr8 deletion (Stark 2008).AND.Human disease risk genes candidates, parkinson, seeded network, all (Endeavour)	0	1	2	1	0	0	0	0	1	0.666667	0.333333	0.253647	0.332503
Mouse dysregulated expression induced by Dgcr8 deletion (Stark 2008).AND.Human disease risk genes candidates, parkinson, seeded network, top 1000 (Endeavour)	0	1	2	0	0	0	0	0	0	0.5	0	0.101555	0.18838
Mouse dysregulated expression induced by Dgcr8 deletion (Stark 2008).AND.Human disease risk genes candidates, parkinson, seeded network, top 500 (Endeavour)	0	1	2	0	0	0	0	0	0	0.5	0	0.101555	0.18838
Mouse dysregulated expression induced by Dgcr8 deletion (Stark 2008).AND.Human neural selected components, DISC1 interactome, top 25 (GeneMANIA)	0	0	0	0	0	0	0	0	0	0	0	NA	1
Mouse dysregulated expression induced by Dgcr8 deletion (Stark 2008).AND.Human neural selected components, DISC1 interactome, top 50 (GeneMANIA)	0	0	0	0	0	0	0	0	0	0	0	NA	1
Mouse dysregulated expression induced by Dgcr8 deletion (Stark 2008).AND.Human neural selected components, DISC1 interactome, top 100 (GeneMANIA)	0	0	0	0	0	0	0	0	0	0	0	NA	1

## Sheet: Splicing NEG T2 - Percent
Percent = corrected for total number of rare variants in that variant category per subject
Gene Set	SCZ1	SCZ2	SCZ3	SCZ4	SCZ5	SCZ6	NP1	NP2	NP3	Mean_SZ	Mean_Others	tTest_pv	Wilcox_pv
Human well-characterized genes (GO, terms with less than 500 genes)	100	100	100	100	100	100	100	100	100	100	100	NA	1
Human brain expression, pre-natal (BrainSpan)	15.7895	0	0	10	18.1818	10	16.6667	20	16.6667	8.99522	17.7778	0.981075	0.97507
Human brain expression, balanced pre- and post-natal (BrainSpan)	21.0526	0	25	20	18.1818	20	33.3333	10	0	17.3724	14.4444	0.400803	0.397286
Human brain expression, post-natal (BrainSpan)	15.7895	0	12.5	20	18.1818	0	16.6667	30	0	11.0785	15.5556	0.665121	0.744259
Human brain expression, very high to high level (BrainSpan)	21.0526	0	37.5	20	45.4545	20	16.6667	20	0	24.0012	12.2222	0.118524	0.0936245
Human brain expression, high to medium level (BrainSpan)	31.5789	0	0	30	9.09091	10	50	40	16.6667	13.445	35.5556	0.931552	0.974089
Human brain expression, medium to low level (BrainSpan)	21.0526	50	37.5	10	27.2727	30	16.6667	20	58.3333	29.3042	31.6667	0.559087	0.452381
Human brain expression, low level to absent (BrainSpan)	26.3158	40	25	30	9.09091	40	16.6667	20	25	28.4011	20.5556	0.09103	0.0964771
Human well-characterized genes (GO, terms with less than 500 genes)	84.2105	60	75	70	90.9091	100	100	100	66.6667	80.0199	88.8889	0.735338	0.82099
Human neural function or pathway, synaptic pathways (KEGG)	5.26316	0	0	20	9.09091	0	0	0	0	5.72568	0	0.0684037	0.109884
Human neural function or pathway, synaptic components (GO)	10.5263	0	0	10	0	0	0	10	0	3.42105	3.33333	0.491755	0.5
Human neural function or pathway, nervous signal transmission (GO)	10.5263	0	0	10	0	0	0	10	8.33333	3.42105	6.11111	0.742478	0.715164
Human neural function or pathway, neuron projection (GO)	15.7895	10	25	30	0	0	0	20	0	13.4649	6.66667	0.229902	0.250092
Human neural function or pathway, neuron body (GO)	0	0	0	0	0	0	0	0	0	0	0	NA	1
Human neural function or pathway, nervous system development (GO)	21.0526	10	25	20	9.09091	10	0	20	0	15.8573	6.66667	0.150628	0.0955315
Human neural function or pathway, nervous system development (GO)_CNS	5.26316	0	0	20	0	10	0	10	0	5.87719	3.33333	0.303371	0.388103
Human neural function or pathway, axon guidance pathways (KEGG,NCI, Reactome)	10.5263	0	0	0	0	0	0	10	0	1.75439	3.33333	NA	0.702058
Human neural function or pathway, union, inclusive (GO, KEGG,NCI, Reactome)	26.3158	20	25	30	18.1818	10	0	20	8.33333	21.5829	9.44444	0.0782414	0.059891
Human neural function or pathway, union, stringent (GO, KEGG,NCI, Reactome)	21.0526	0	25	30	0	0	0	20	0	12.6754	6.66667	0.263115	0.23975
Human neural function or pathway, cholinergic synapse (KEGG)	0	0	0	10	0	0	0	0	0	1.66667	0	0.181609	0.318676
Human neural function or pathway, GABAergic synapse (KEGG)	0	0	0	10	0	0	0	0	0	1.66667	0	0.181609	0.318676
Human neural function or pathway, serotonergic synapse (KEGG)	0	0	0	10	9.09091	0	0	0	0	3.18182	0	0.0876461	0.18838
Human neural selected components, post-synaptic density (Bayes 2011)	10.5263	0	37.5	20	9.09091	10	0	10	0	14.5195	3.33333	0.0580625	0.0936245
Mouse neural selected components, FMR1 targets (Darnell 2011)	10.5263	10	0	30	9.09091	10	0	20	8.33333	11.6029	9.44444	0.38749	0.301269
Human neural selected components, FMR1 targets (Ascano 2012)	10.5263	0	12.5	20	0	20	0	0	0	10.5044	0	0.0177254	0.0589708
Human neural selected components, ARC complex (Kirov 2012)	0	0	0	0	0	0	0	0	0	0	0	NA	1
Human neural selected components, NMDAR complex (Kirov 2012)	0	0	0	0	0	0	0	0	0	0	0	NA	1
Mouse phenotype, complete lethality (MGI)	5.26316	0	0	0	0	10	0	0	0	2.54386	0	0.0997319	0.18838
Human phenotype, nervous system abnormality, autosomal dominant or X-linked (HPO)	15.7895	10	0	10	0	0	0	10	8.33333	5.96491	6.11111	0.513319	0.5
Human phenotype, nervous system abnormality (HPO)	15.7895	10	12.5	10	0	10	16.6667	10	16.6667	9.71491	14.4444	0.909393	0.94797
Human phenotype, higher mental function abnormality, autosomal dominant or X-linked (HPO)	0	0	0	0	0	0	0	0	0	0	0	NA	1
Human phenotype, higher mental function abnormality (HPO)	0	10	12.5	0	0	0	0	0	0	3.75	0	0.088983	0.18838
Mouse phenotype, abnormal behavior or neurological (MGI)	15.7895	10	25	20	0	0	16.6667	30	0	11.7982	15.5556	0.638389	0.744259
Mouse phenotype, abnormal nervous system phenotype (MGI)	36.8421	10	25	30	18.1818	20	16.6667	20	8.33333	23.3373	15	0.0786526	0.0974176
Mouse phenotype, abnormal skeleton or cranium or limbs (MGI)	10.5263	10	0	0	0	20	33.3333	10	16.6667	6.75439	20	0.907587	0.943234
Mouse phenotype, abnormal sensory system (MGI)	15.7895	0	0	20	0	10	16.6667	20	8.33333	7.63158	15	0.90294	0.906375
Mouse phenotype, abnormal muscle or cardiovascular (MGI)	26.3158	10	0	20	18.1818	30	33.3333	10	8.33333	17.4163	17.2222	0.492219	0.5
Mouse phenotype, abnormal hepatic or digestive system (MGI)	10.5263	0	0	10	9.09091	20	16.6667	20	8.33333	8.26954	15	0.897546	0.851181
Mouse phenotype, abnormal endo/exocrine or reproductive system (MGI)	10.5263	0	12.5	30	9.09091	20	33.3333	0	0	13.6862	11.1111	0.422127	0.34682
Mouse phenotype, abnormal integument or adipose or pigmentation (MGI)	5.26316	10	0	30	0	0	0	30	0	7.54386	10	0.580471	0.5
Mouse phenotype, abnormal immune system or hematological (MGI)	5.26316	10	12.5	30	18.1818	30	16.6667	30	20	17.6575	22.2222	0.767717	0.82099
Human predicted haploinsufficiency, high to very high (Huang 2010)	15.7895	10	25	20	18.1818	20	16.6667	30	16.6667	18.1619	21.1111	0.704625	0.651941
Human predicted haploinsufficiency, high to medium (Huang 2010)	36.8421	10	25	30	18.1818	10	50	10	25	21.6707	28.3333	0.682096	0.701078
Human predicted haploinsufficiency, medium to low (Huang 2010)	36.8421	10	12.5	0	27.2727	40	0	30	41.6667	21.1025	23.8889	0.572678	0.697967
Human predicted haploinsufficiency, low to very low (Huang 2010)	5.26316	40	25	20	18.1818	30	16.6667	20	10	23.0742	15.5556	0.111459	0.149839
Human predicted genic intolerance to missense variation, high to very high (Petrovski 2013)	36.8421	20	12.5	40	36.3636	20	33.3333	40	25	27.6176	32.7778	0.775165	0.782638
Human predicted genic intolerance to missense variation, high to medium (Petrovski 2013)	15.7895	30	0	20	18.1818	30	0	20	8.33333	18.9952	9.44444	0.128347	0.180041
Human predicted genic intolerance to missense variation, medium to low (Petrovski 2013)	10.5263	30	37.5	10	27.2727	10	16.6667	10	0	20.8832	8.88889	0.0681388	0.118651
Human predicted genic intolerance to missense variation, low to very low (Petrovski 2013)	36.8421	10	50	10	9.09091	20	50	30	50	22.6555	43.3333	0.961813	0.956771
Mouse dysregulated expression induced by Dgcr8 deletion (Stark 2008)	15.7895	10	62.5	20	18.1818	20	33.3333	10	25	24.4119	22.7778	0.439695	0.698731
Human disease risk candidate genes, schizophrenia, whole exome sequencing denovo (Guipponi 2014; McCarthy 2014; Xu 2012; Fromer 2014; Gulsuner 2013; Girard 2011)	10.5263	10	0	20	0	10	33.3333	0	8.33333	8.42105	13.8889	0.676874	0.552459
Human disease risk candidate genes, schizophrenia (Fromer 2014)	10.5263	0	0	10	0	10	33.3333	0	0	5.08772	11.1111	0.677623	0.556513
Human neural selected components, voltage-gated calcium channels (Purcell 2014)	0	0	0	0	0	0	0	0	0	0	0	NA	1
Human phenotype, abnormal extra pyramidal motor function (HPO)	0	0	0	0	0	0	0	0	0	0	0	NA	1
Human phenotype, abnormal extra pyramidal motor function, autosomal dominant or X-linked (HPO)	0	0	0	0	0	0	0	0	0	0	0	NA	1
Human phenotype, psychosis (HPO)	0	0	0	0	0	0	0	0	0	0	0	NA	1
Human phenotype, psychosis, autosomal dominant or X-linked (HPO)	0	0	0	0	0	0	0	0	0	0	0	NA	1
Human miR predicted targets, miR-137, top 200 (TargetScan, Diana MicroT)	0	0	0	0	9.09091	0	0	0	0	1.51515	0	0.181609	0.318676
Human miR predicted targets, miR-137, top 400 (TargetScan, Diana MicroT)	0	10	0	0	9.09091	0	0	0	0	3.18182	0	0.0876461	0.18838
Human miR predicted targets, miR-137, top 800 (TargetScan, Diana MicroT)	10.5263	10	0	0	9.09091	0	0	10	0	4.9362	3.33333	0.354999	0.388103
Human miR predicted targets, miR-185, top 200 (TargetScan, Diana MicroT)	10.5263	0	0	0	0	0	0	10	0	1.75439	3.33333	NA	0.702058
Human miR predicted targets, miR-185, top 400 (TargetScan, Diana MicroT)	10.5263	0	0	0	0	0	0	10	8.33333	1.75439	6.11111	0.850241	0.890116
Human miR predicted targets, miR-185, top 800 (TargetScan, Diana MicroT)	15.7895	0	0	0	0	0	0	10	8.33333	2.63158	6.11111	0.78432	0.890116
Human disease risk genes candidates, schizophrenia, seeded network (Merico 2014)	21.0526	0	0	10	0	0	0	0	0	5.17544	0	0.103452	0.18838
Human disease risk candidate genes, parkinson, literature curated (Butcher submitted)	0	0	0	0	0	0	0	0	0	0	0	NA	1
Human disease risk genes candidates, parkinson, seeded network, all (Endeavour)	15.7895	10	25	30	9.09091	0	0	20	8.33333	14.9801	9.44444	0.244399	0.21833
Human disease risk genes candidates, parkinson, seeded network, top 1000 (Endeavour)	10.5263	10	25	10	9.09091	0	0	20	0	10.7695	6.66667	0.309546	0.254826
Human disease risk genes candidates, parkinson, seeded network, top 500 (Endeavour)	5.26316	10	25	0	9.09091	0	0	10	0	8.22568	3.33333	0.183851	0.293968
Human neural selected components, DISC1 interactome, top 25 (GeneMANIA)	0	0	0	0	0	0	0	0	0	0	0	NA	1
Human neural selected components, DISC1 interactome, top 50 (GeneMANIA)	0	0	0	0	0	0	0	0	0	0	0	NA	1
Human neural selected components, DISC1 interactome, top 100 (GeneMANIA)	0	0	0	0	0	0	0	0	0	0	0	NA	1
Mouse dysregulated expression induced by Dgcr8 deletion (Stark 2008).AND.Human brain expression, pre-natal (BrainSpan)	0	0	0	0	9.09091	10	0	0	0	3.18182	0	0.0876461	0.18838
Mouse dysregulated expression induced by Dgcr8 deletion (Stark 2008).AND.Human brain expression, balanced pre- and post-natal (BrainSpan)	5.26316	0	25	0	9.09091	0	16.6667	0	0	6.55901	5.55556	0.4451	0.443769
Mouse dysregulated expression induced by Dgcr8 deletion (Stark 2008).AND.Human brain expression, post-natal (BrainSpan)	5.26316	0	0	0	0	0	0	0	0	0.877193	0	NA	0.318676
Mouse dysregulated expression induced by Dgcr8 deletion (Stark 2008).AND.Human brain expression, very high to high level (BrainSpan)	5.26316	0	25	0	9.09091	10	16.6667	0	0	8.22568	5.55556	0.355864	0.342915
Mouse dysregulated expression induced by Dgcr8 deletion (Stark 2008).AND.Human brain expression, high to medium level (BrainSpan)	5.26316	0	0	0	9.09091	0	0	0	0	2.39234	0	0.0965779	0.18838
Mouse dysregulated expression induced by Dgcr8 deletion (Stark 2008).AND.Human brain expression, medium to low level (BrainSpan)	0	10	25	10	0	0	0	10	16.6667	7.5	8.88889	0.582699	0.708649
Mouse dysregulated expression induced by Dgcr8 deletion (Stark 2008).AND.Human brain expression, low level to absent (BrainSpan)	5.26316	0	12.5	10	0	10	16.6667	0	8.33333	6.29386	8.33333	0.636637	0.65381
Mouse dysregulated expression induced by Dgcr8 deletion (Stark 2008).AND.Human well-characterized genes (GO, terms with less than 500 genes)	15.7895	10	50	20	18.1818	20	33.3333	10	16.6667	22.3285	20	0.403366	0.397286
Mouse dysregulated expression induced by Dgcr8 deletion (Stark 2008).AND.Human neural function or pathway, synaptic pathways (KEGG)	0	0	0	0	0	0	0	0	0	0	0	NA	1
Mouse dysregulated expression induced by Dgcr8 deletion (Stark 2008).AND.Human neural function or pathway, synaptic components (GO)	0	0	0	0	0	0	0	0	0	0	0	NA	1
Mouse dysregulated expression induced by Dgcr8 deletion (Stark 2008).AND.Human neural function or pathway, nervous signal transmission (GO)	0	0	0	0	0	0	0	0	0	0	0	NA	1
Mouse dysregulated expression induced by Dgcr8 deletion (Stark 2008).AND.Human neural function or pathway, neuron projection (GO)	0	0	25	0	0	0	0	0	0	4.16667	0	0.181609	0.318676
Mouse dysregulated expression induced by Dgcr8 deletion (Stark 2008).AND.Human neural function or pathway, neuron body (GO)	0	0	0	0	0	0	0	0	0	0	0	NA	1
Mouse dysregulated expression induced by Dgcr8 deletion (Stark 2008).AND.Human neural function or pathway, nervous system development (GO)	0	0	25	0	0	0	0	0	0	4.16667	0	0.181609	0.318676
Mouse dysregulated expression induced by Dgcr8 deletion (Stark 2008).AND.Human neural function or pathway, nervous system development (GO)_CNS	0	0	0	0	0	0	0	0	0	0	0	NA	1
Mouse dysregulated expression induced by Dgcr8 deletion (Stark 2008).AND.Human neural function or pathway, axon guidance pathways (KEGG,NCI, Reactome)	0	0	0	0	0	0	0	0	0	0	0	NA	1
Mouse dysregulated expression induced by Dgcr8 deletion (Stark 2008).AND.Human neural function or pathway, union, inclusive (GO, KEGG,NCI, Reactome)	0	0	25	0	0	0	0	0	0	4.16667	0	0.181609	0.318676
Mouse dysregulated expression induced by Dgcr8 deletion (Stark 2008).AND.Human neural function or pathway, union, stringent (GO, KEGG,NCI, Reactome)	0	0	25	0	0	0	0	0	0	4.16667	0	0.181609	0.318676
Mouse dysregulated expression induced by Dgcr8 deletion (Stark 2008).AND.Human neural function or pathway, cholinergic synapse (KEGG)	0	0	0	0	0	0	0	0	0	0	0	NA	1
Mouse dysregulated expression induced by Dgcr8 deletion (Stark 2008).AND.Human neural function or pathway, GABAergic synapse (KEGG)	0	0	0	0	0	0	0	0	0	0	0	NA	1
Mouse dysregulated expression induced by Dgcr8 deletion (Stark 2008).AND.Human neural function or pathway, serotonergic synapse (KEGG)	0	0	0	0	0	0	0	0	0	0	0	NA	1
Mouse dysregulated expression induced by Dgcr8 deletion (Stark 2008).AND.Human neural selected components, post-synaptic density (Bayes 2011)	0	0	25	0	9.09091	0	0	0	0	5.68182	0	0.114102	0.18838
Mouse dysregulated expression induced by Dgcr8 deletion (Stark 2008).AND.Mouse neural selected components, FMR1 targets (Darnell 2011)	0	10	0	0	0	0	0	10	0	1.66667	3.33333	0.657706	0.761983
Mouse dysregulated expression induced by Dgcr8 deletion (Stark 2008).AND.Human neural selected components, FMR1 targets (Ascano 2012)	0	0	0	10	0	0	0	0	0	1.66667	0	0.181609	0.318676
Mouse dysregulated expression induced by Dgcr8 deletion (Stark 2008).AND.Human neural selected components, ARC complex (Kirov 2012)	0	0	0	0	0	0	0	0	0	0	0	NA	1
Mouse dysregulated expression induced by Dgcr8 deletion (Stark 2008).AND.Human neural selected components, NMDAR complex (Kirov 2012)	0	0	0	0	0	0	0	0	0	0	0	NA	1
Mouse dysregulated expression induced by Dgcr8 deletion (Stark 2008).AND.Mouse phenotype, complete lethality (MGI)	0	0	0	0	0	0	0	0	0	0	0	NA	1
Mouse dysregulated expression induced by Dgcr8 deletion (Stark 2008).AND.Human phenotype, nervous system abnormality, autosomal dominant or X-linked (HPO)	0	10	0	0	0	0	0	0	0	1.66667	0	0.181609	0.318676
Mouse dysregulated expression induced by Dgcr8 deletion (Stark 2008).AND.Human phenotype, nervous system abnormality (HPO)	0	10	0	0	0	0	0	0	0	1.66667	0	0.181609	0.318676
Mouse dysregulated expression induced by Dgcr8 deletion (Stark 2008).AND.Human phenotype, higher mental function abnormality, autosomal dominant or X-linked (HPO)	0	0	0	0	0	0	0	0	0	0	0	NA	1
Mouse dysregulated expression induced by Dgcr8 deletion (Stark 2008).AND.Human phenotype, higher mental function abnormality (HPO)	0	10	0	0	0	0	0	0	0	1.66667	0	0.181609	0.318676
Mouse dysregulated expression induced by Dgcr8 deletion (Stark 2008).AND.Mouse phenotype, abnormal behavior or neurological (MGI)	0	0	25	0	0	0	16.6667	10	0	4.16667	8.88889	0.753375	0.890116
Mouse dysregulated expression induced by Dgcr8 deletion (Stark 2008).AND.Mouse phenotype, abnormal nervous system phenotype (MGI)	0	0	25	0	0	0	0	0	0	4.16667	0	0.181609	0.318676
Mouse dysregulated expression induced by Dgcr8 deletion (Stark 2008).AND.Mouse phenotype, abnormal skeleton or cranium or limbs (MGI)	0	0	0	0	0	0	0	0	8.33333	0	2.77778	0.788675	0.95052
Mouse dysregulated expression induced by Dgcr8 deletion (Stark 2008).AND.Mouse phenotype, abnormal sensory system (MGI)	0	0	0	0	0	0	0	0	0	0	0	NA	1
Mouse dysregulated expression induced by Dgcr8 deletion (Stark 2008).AND.Mouse phenotype, abnormal muscle or cardiovascular (MGI)	0	0	0	0	0	0	0	0	0	0	0	NA	1
Mouse dysregulated expression induced by Dgcr8 deletion (Stark 2008).AND.Mouse phenotype, abnormal hepatic or digestive system (MGI)	0	0	0	0	0	0	0	10	0	0	3.33333	NA	0.95052
Mouse dysregulated expression induced by Dgcr8 deletion (Stark 2008).AND.Mouse phenotype, abnormal endo/exocrine or reproductive system (MGI)	0	0	12.5	0	0	10	16.6667	0	0	3.75	5.55556	0.606855	0.677306
Mouse dysregulated expression induced by Dgcr8 deletion (Stark 2008).AND.Mouse phenotype, abnormal integument or adipose or pigmentation (MGI)	0	0	0	0	0	0	0	10	0	0	3.33333	NA	0.95052
Mouse dysregulated expression induced by Dgcr8 deletion (Stark 2008).AND.Mouse phenotype, abnormal immune system or hematological (MGI)	0	0	0	10	0	0	16.6667	10	10	1.66667	12.2222	0.991761	0.992931
Mouse dysregulated expression induced by Dgcr8 deletion (Stark 2008).AND.Human predicted haploinsufficiency, high to very high (Huang 2010)	0	0	25	10	0	10	16.6667	0	0	7.5	5.55556	0.395197	0.443487
Mouse dysregulated expression induced by Dgcr8 deletion (Stark 2008).AND.Human predicted haploinsufficiency, high to medium (Huang 2010)	5.26316	0	25	0	9.09091	0	0	0	16.6667	6.55901	5.55556	0.4451	0.443769
Mouse dysregulated expression induced by Dgcr8 deletion (Stark 2008).AND.Human predicted haploinsufficiency, medium to low (Huang 2010)	10.5263	0	0	0	0	0	0	0	8.33333	1.75439	2.77778	0.613868	0.702058
Mouse dysregulated expression induced by Dgcr8 deletion (Stark 2008).AND.Human predicted haploinsufficiency, low to very low (Huang 2010)	0	10	12.5	10	0	10	16.6667	10	0	7.08333	8.88889	0.62072	0.708649
Mouse dysregulated expression induced by Dgcr8 deletion (Stark 2008).AND.Human predicted genic intolerance to missense variation, high to very high (Petrovski 2013)	5.26316	0	12.5	0	9.09091	0	16.6667	10	0	4.47568	8.88889	0.764801	0.859644
Mouse dysregulated expression induced by Dgcr8 deletion (Stark 2008).AND.Human predicted genic intolerance to missense variation, high to medium (Petrovski 2013)	0	10	0	20	9.09091	10	0	0	8.33333	8.18182	2.77778	0.118833	0.1114
Mouse dysregulated expression induced by Dgcr8 deletion (Stark 2008).AND.Human predicted genic intolerance to missense variation, medium to low (Petrovski 2013)	0	0	12.5	0	0	0	0	0	0	2.08333	0	0.181609	0.318676
Mouse dysregulated expression induced by Dgcr8 deletion (Stark 2008).AND.Human predicted genic intolerance to missense variation, low to very low (Petrovski 2013)	10.5263	0	37.5	0	0	10	16.6667	0	8.33333	9.67105	8.33333	0.433113	0.606297
Mouse dysregulated expression induced by Dgcr8 deletion (Stark 2008).AND.Mouse dysregulated expression induced by Dgcr8 deletion (Stark 2008)	15.7895	10	62.5	20	18.1818	20	33.3333	10	25	24.4119	22.7778	0.439695	0.698731
Mouse dysregulated expression induced by Dgcr8 deletion (Stark 2008).AND.Human disease risk candidate genes, schizophrenia, whole exome sequencing denovo (Guipponi 2014; McCarthy 2014; Xu 2012; Fromer 2014; Gulsuner 2013; Girard 2011)	0	0	0	0	0	0	16.6667	0	0	0	5.55556	0.788675	0.95052
Mouse dysregulated expression induced by Dgcr8 deletion (Stark 2008).AND.Human disease risk candidate genes, schizophrenia (Fromer 2014)	0	0	0	0	0	0	16.6667	0	0	0	5.55556	0.788675	0.95052
Mouse dysregulated expression induced by Dgcr8 deletion (Stark 2008).AND.Human neural selected components, voltage-gated calcium channels (Purcell 2014)	0	0	0	0	0	0	0	0	0	0	0	NA	1
Mouse dysregulated expression induced by Dgcr8 deletion (Stark 2008).AND.Human phenotype, abnormal extra pyramidal motor function (HPO)	0	0	0	0	0	0	0	0	0	0	0	NA	1
Mouse dysregulated expression induced by Dgcr8 deletion (Stark 2008).AND.Human phenotype, abnormal extra pyramidal motor function, autosomal dominant or X-linked (HPO)	0	0	0	0	0	0	0	0	0	0	0	NA	1
Mouse dysregulated expression induced by Dgcr8 deletion (Stark 2008).AND.Human phenotype, psychosis (HPO)	0	0	0	0	0	0	0	0	0	0	0	NA	1
Mouse dysregulated expression induced by Dgcr8 deletion (Stark 2008).AND.Human phenotype, psychosis, autosomal dominant or X-linked (HPO)	0	0	0	0	0	0	0	0	0	0	0	NA	1
Mouse dysregulated expression induced by Dgcr8 deletion (Stark 2008).AND.Human miR predicted targets, miR-137, top 200 (TargetScan, Diana MicroT)	0	0	0	0	0	0	0	0	0	0	0	NA	1
Mouse dysregulated expression induced by Dgcr8 deletion (Stark 2008).AND.Human miR predicted targets, miR-137, top 400 (TargetScan, Diana MicroT)	0	0	0	0	0	0	0	0	0	0	0	NA	1
Mouse dysregulated expression induced by Dgcr8 deletion (Stark 2008).AND.Human miR predicted targets, miR-137, top 800 (TargetScan, Diana MicroT)	0	0	0	0	0	0	0	0	0	0	0	NA	1
Mouse dysregulated expression induced by Dgcr8 deletion (Stark 2008).AND.Human miR predicted targets, miR-185, top 200 (TargetScan, Diana MicroT)	10.5263	0	0	0	0	0	0	10	0	1.75439	3.33333	NA	0.702058
Mouse dysregulated expression induced by Dgcr8 deletion (Stark 2008).AND.Human miR predicted targets, miR-185, top 400 (TargetScan, Diana MicroT)	10.5263	0	0	0	0	0	0	10	0	1.75439	3.33333	NA	0.702058
Mouse dysregulated expression induced by Dgcr8 deletion (Stark 2008).AND.Human miR predicted targets, miR-185, top 800 (TargetScan, Diana MicroT)	10.5263	0	0	0	0	0	0	10	0	1.75439	3.33333	NA	0.702058
Mouse dysregulated expression induced by Dgcr8 deletion (Stark 2008).AND.Human disease risk genes candidates, schizophrenia, seeded network (Merico 2014)	0	0	0	0	0	0	0	0	0	0	0	NA	1
Mouse dysregulated expression induced by Dgcr8 deletion (Stark 2008).AND.Human disease risk candidate genes, parkinson, literature curated (Butcher submitted)	0	0	0	0	0	0	0	0	0	0	0	NA	1
Mouse dysregulated expression induced by Dgcr8 deletion (Stark 2008).AND.Human disease risk genes candidates, parkinson, seeded network, all (Endeavour)	0	10	25	10	0	0	0	0	8.33333	7.5	2.77778	0.183538	0.238645
Mouse dysregulated expression induced by Dgcr8 deletion (Stark 2008).AND.Human disease risk genes candidates, parkinson, seeded network, top 1000 (Endeavour)	0	10	25	0	0	0	0	0	0	5.83333	0	0.110202	0.18838
Mouse dysregulated expression induced by Dgcr8 deletion (Stark 2008).AND.Human disease risk genes candidates, parkinson, seeded network, top 500 (Endeavour)	0	10	25	0	0	0	0	0	0	5.83333	0	0.110202	0.18838
Mouse dysregulated expression induced by Dgcr8 deletion (Stark 2008).AND.Human neural selected components, DISC1 interactome, top 25 (GeneMANIA)	0	0	0	0	0	0	0	0	0	0	0	NA	1
Mouse dysregulated expression induced by Dgcr8 deletion (Stark 2008).AND.Human neural selected components, DISC1 interactome, top 50 (GeneMANIA)	0	0	0	0	0	0	0	0	0	0	0	NA	1
Mouse dysregulated expression induced by Dgcr8 deletion (Stark 2008).AND.Human neural selected components, DISC1 interactome, top 100 (GeneMANIA)	0	0	0	0	0	0	0	0	0	0	0	NA	1
