# Supplementary material for: Whole-Genome Sequencing Suggests Schizophrenia Risk Mechanisms in Humans with 22q11.2 Deletion Syndrome
Source: G3 (Bethesda). 2015 Sep 16;5(11):2453–61. doi: 10.1534/g3.115.021345 (PMC4632064; doi:10.1534/g3.115.021345)
Supplement: Supporting Information [file supp_g3.115.021345_TableS4.xls]

## Sheet: Table S4
Feature.ID	Feature Description	Frequency	Top 5%	Top 10%	Top 25%
donor.I2	Strength of the I2 donor site (real number)	22	YES	YES	YES
YeoClustDown.73.GTGAG.I2_5p	Counts of motif GTGAG cluster, weighted by conservation, in region I2_5p.	15	YES	YES	YES
acceptor.I1	Strength of the I1 acceptor site (real number)	13	YES	YES	YES
YeoClustDown.138.TGAGT.I2_5p	Counts of motif TGAGT cluster, weighted by conservation, in region I2_5p.	13	YES	YES	YES
Grich.I2_5p	Counts of Grich motif in region I2_5p.	11	YES	YES	YES
hnRNPForH.v2.I2_5p	Counts of hnRNPForH motif in region I2_5p.	9	YES	YES	YES
Nova.A	Counts of Nova motif in region A.	7	YES	YES	YES
Grich.I2_5p.withCons	Counts of Grich motif, weighted by conservation in region I2_5p.	6	YES	YES	YES
UGrich.v1.I1_3p	Counts of UGrich motif in region I1_3p.	6	YES	YES	YES
hnRNPForH.v2.I2_5p.withCons	Counts of hnRNPForH motif, weighted by conservation in region I2_5p.	5	YES	YES	YES
Nova.I1_3p	Counts of Nova motif in region I1_3p.	5	YES	YES	YES
Nova.NISE1	Counts of Nova motif in region NISE1.	5	YES	YES	YES
Trich.WithG.I1_3p	Counts of Trich motif in region I1_3p.	5	YES	YES	YES
UGrich.v1.I1_3p.withCons	Counts of UGrich motif, weighted by conservation in region I1_3p.	5	YES	YES	YES
AltAGpos	Distance to the first alternative AG in I1_3p from the 5' splice junction of A (positive integer, 2-301)	4	NO	YES	YES
CUGBP.n2.I2_5p	Counts of CUGBP motif in region I2_5p.	4	NO	YES	YES
Fox.v1.I2_5p	Counts of Fox motif in region I2_5p.	4	NO	YES	YES
Nova.NESS1	Counts of Nova motif in region NESS1.	4	NO	YES	YES
Nova.NESS1.withCons	Counts of Nova motif, weighted by conservation in region NESS1.	4	NO	YES	YES
Nova.NESS2	Counts of Nova motif in region NESS2.	4	NO	YES	YES
Nova.NESS2.withCons	Counts of Nova motif, weighted by conservation in region NESS2.	4	NO	YES	YES
Nova.NISS2	Counts of Nova motif in region NISS2.	4	NO	YES	YES
PTB.v5.I1_3p-I2_5p	Counts of PTB motif in region I1_3p-I2_5p.	4	NO	YES	YES
Trich.I2_5p	Counts of Trich motif in region I2_5p.	4	NO	YES	YES
Trich.WithC.I1_3p	Counts of Trich motif in region I1_3p.	4	NO	YES	YES
UGrich.v1.I2_5p	Counts of UGrich motif in region I2_5p.	4	NO	YES	YES
UGrich.v2.I2_5p	Counts of UGrich motif in region I2_5p.	4	NO	YES	YES
YeoClustDown.145.GAGTG.I2_5p	Counts of motif GAGTG cluster, weighted by conservation, in region I2_5p.	4	NO	YES	YES
YeoClustUp.118.TCTCT.I1_3p	Counts of motif TCTCT cluster, weighted by conservation, in region I1_3p.	4	NO	YES	YES
YeoClustUp.151.TTCTC.I1_3p	Counts of motif TTCTC cluster, weighted by conservation, in region I1_3p.	4	NO	YES	YES
hnRNPG.v1.I1_3p	Counts of hnRNPG motif in region I1_3p.	3	NO	NO	YES
hnRNPG.v1.I1_3p.withCons	Counts of hnRNPG motif, weighted by conservation in region I1_3p.	3	NO	NO	YES
Nova.NISS2.withCons	Counts of Nova motif, weighted by conservation in region NISS2.	3	NO	NO	YES
PTB.v1.I1_3p	Counts of PTB motif in region I1_3p.	3	NO	NO	YES
PTB.v1.I1_3p-I2_5p	Counts of PTB motif in region I1_3p-I2_5p.	3	NO	NO	YES
PTB.v2.I1_3p	Counts of PTB motif in region I1_3p.	3	NO	NO	YES
PTB.v2.I1_3p-I2_5p	Counts of PTB motif in region I1_3p-I2_5p.	3	NO	NO	YES
PTB.v2.I1_3p.withCons	Counts of PTB motif, weighted by conservation in region I1_3p.	3	NO	NO	YES
PTB.v2.I1_3p_I2_5p.withCons	Counts of PTB motif, weighted by conservation in region I1_3p_I2_5p.	3	NO	NO	YES
PTB.v5.I2_5p	Counts of PTB motif in region I2_5p.	3	NO	NO	YES
SC35.v2.I2_5p	Counts of SC35 motif in region I2_5p.	3	NO	NO	YES
Trich.I1_3p	Counts of Trich motif in region I1_3p.	3	NO	NO	YES
Trich.WithG.I2_5p	Counts of Trich motif in region I2_5p.	3	NO	NO	YES
UGrich.v2.I1_3p	Counts of UGrich motif in region I1_3p.	3	NO	NO	YES
YeoClustDown.154.GTGGGT.I2_5p	Counts of motif GTGGGT cluster, weighted by conservation, in region I2_5p.	3	NO	NO	YES
YeoClustDown.26.GTAGG.I2_5p	Counts of motif GTAGG cluster, weighted by conservation, in region I2_5p.	3	NO	NO	YES
YeoClustDown.55.GAGTA.I2_5p	Counts of motif GAGTA cluster, weighted by conservation, in region I2_5p.	3	NO	NO	YES
YeoClustUp.14.TCCAG.I1_3p	Counts of motif TCCAG cluster, weighted by conservation, in region I1_3p.	3	NO	NO	YES
YeoClustUp.150.CTTTCA.I1_3p	Counts of motif CTTTCA cluster, weighted by conservation, in region I1_3p.	3	NO	NO	YES
CELFlike.I2_5p	Counts of CELFlike motif in region I2_5p.	2	NO	NO	YES
CUGBP.n2.I2_3p	Counts of CUGBP motif in region I2_3p.	2	NO	NO	YES
Fox.v2.I1_3p	Counts of Fox motif in region I1_3p.	2	NO	NO	YES
Fox.v2.I2_5p	Counts of Fox motif in region I2_5p.	2	NO	NO	YES
Fox.v3.I2_5p	Counts of Fox motif in region I2_5p.	2	NO	NO	YES
Grich.I2_3p	Counts of Grich motif in region I2_3p.	2	NO	NO	YES
GUrich.v2.I2_5p	Counts of GUrich motif in region I2_5p.	2	NO	NO	YES
hnRNPForH.v1.A	Counts of hnRNPForH motif in region A.	2	NO	NO	YES
hnRNPForH.v1.I2_5p	Counts of hnRNPForH motif in region I2_5p.	2	NO	NO	YES
hnRNPG.v1.A	Counts of hnRNPG motif in region A.	2	NO	NO	YES
MBNL.v1.I2_3p	Counts of MBNL motif in region I2_3p.	2	NO	NO	YES
MBNL.v1.I2_5p	Counts of MBNL motif in region I2_5p.	2	NO	NO	YES
MBNL.v3.I1_3p	Counts of MBNL motif in region I1_3p.	2	NO	NO	YES
MBNL.v3.I2_3p	Counts of MBNL motif in region I2_3p.	2	NO	NO	YES
MBNL.v3.I2_5p	Counts of MBNL motif in region I2_5p.	2	NO	NO	YES
Nova.I1_3p.withCons	Counts of Nova motif, weighted by conservation in region I1_3p.	2	NO	NO	YES
Nova.I2_5p	Counts of Nova motif in region I2_5p.	2	NO	NO	YES
Nova.NISE1.withCons	Counts of Nova motif, weighted by conservation in region NISE1.	2	NO	NO	YES
PTB.v5.I1_3p_I2_5p.withCons	Counts of PTB motif, weighted by conservation in region I1_3p_I2_5p.	2	NO	NO	YES
SC35.v1.I1_3p	Counts of SC35 motif in region I1_3p.	2	NO	NO	YES
SC35.v2.I1_3p	Counts of SC35 motif in region I1_3p.	2	NO	NO	YES
SC35.v2.I2_3p	Counts of SC35 motif in region I2_3p.	2	NO	NO	YES
SRp75.v1.A	Counts of SRp75 motif in region A.	2	NO	NO	YES
Trich.WithC.I1_3p.withCons	Counts of Trich motif, weighted by conservation in region I1_3p.	2	NO	NO	YES
Trich.WithC.I2_5p	Counts of Trich motif in region I2_5p.	2	NO	NO	YES
UGrich.v2.I1_3p.withCons	Counts of UGrich motif, weighted by conservation in region I1_3p.	2	NO	NO	YES
YeoClustDown.27.GTATCCT.I2_5p	Counts of motif GTATCCT cluster, weighted by conservation, in region I2_5p.	2	NO	NO	YES
YeoClustDown.64.TAAGT.I2_5p	Counts of motif TAAGT cluster, weighted by conservation, in region I2_5p.	2	NO	NO	YES
YeoClustDown.68.TCTGG.I2_5p	Counts of motif TCTGG cluster, weighted by conservation, in region I2_5p.	2	NO	NO	YES
YeoClustDown.75.GTAAG.I2_5p	Counts of motif GTAAG cluster, weighted by conservation, in region I2_5p.	2	NO	NO	YES
YeoClustDown.89.TGCAT.I2_5p	Counts of motif TGCAT cluster, weighted by conservation, in region I2_5p.	2	NO	NO	YES
YeoClustUp.136.CTTTT.I1_3p	Counts of motif CTTTT cluster, weighted by conservation, in region I1_3p.	2	NO	NO	YES
YeoClustUp.156.CTAAA.I1_3p	Counts of motif CTAAA cluster, weighted by conservation, in region I1_3p.	2	NO	NO	YES
YeoClustUp.88.AAAGCA.I1_3p	Counts of motif AAAGCA cluster, weighted by conservation, in region I1_3p.	2	NO	NO	YES
For additional information about the splicing prediction and the features, please refer to: Xiong, H. Y., et al. (2015). "RNA splicing. The human splicing code reveals new insights into the genetic determinants of disease." Science 347(6218): 1254806.

## Sheet: readMe
For additional information about the splicing prediction and the features, please refer to:
Xiong, H. Y., et al. (2015). "RNA splicing. The human splicing code reveals new insights into the genetic determinants of disease." Science 347(6218): 1254806.
