# Supplementary material for: Whole-Genome Sequencing Suggests Schizophrenia Risk Mechanisms in Humans with 22q11.2 Deletion Syndrome
Source: G3 (Bethesda). 2015 Sep 16;5(11):2453–61. doi: 10.1534/g3.115.021345 (PMC4632064; doi:10.1534/g3.115.021345)
Supplement: Supporting Information [file supp_g3.115.021345_TableS5.xls]

## Sheet: Table S5
Gene set	SCZ1	SCZ2	SCZ3	SCZ4	SCZ5	SCZ6	NP1	NP2	NP3	Mean_SZ	Mean_Others	tTest_pv	Wilcox_pv	Mean_SZ_p	Mean_OT_p	SD_SZ_p	SD_OT_p	ES_SD	ES	Power_N25_ES100	Power_N25_ES075	Power_N25_ES050	Power_N50_ES100	Power_N50_ES075	Power_N50_ES050	Power_N100_ES100	Power_N100_ES075	Power_N100_ES050	Power_N500_ES100	Power_N500_ES075	Power_N500_ES050
Human neural function or pathway, neuron projection (GO) - Loss of function	0	0	4.54545	5.88235	13.6364	0	0	0	0	4.0107	0	0.063695	0.109884	4.0107	0	5.37958	0	4.54658	0.882135	0.759296	0.478803	0.208792	0.97846	0.825315	0.439812	0.999945	0.989823	0.779683	1	1	0.999998
Human neural function or pathway, neuron projection (GO) - Damaging missense	13.4021	9.18367	10.7843	10.1266	5.26316	8.88889	6.83761	3.65854	4.49438	9.60811	4.99684	0.00877842	0.0238095	9.60811	4.99684	2.66917	1.64802	2.42176	1.9041	0.999987	0.995022	0.827425	1	0.999999	0.991047	1	1	0.999993	1	1	1
Human neural function or pathway, neuron projection (GO) - Splicing regulatory	15.7895	10	25	30	0	0	0	20	0	13.4649	6.66667	0.229902	0.250092	13.4649	6.66667	12.5418	11.547	12.2658	0.554243	0.336562	0.184639	0.0847372	0.657828	0.391042	0.168578	0.941312	0.723363	0.351905	1	0.999989	0.979788
Human neural selected components, post-synaptic density (Bayes 2011) - Loss of function	11.1111	28.5714	13.6364	5.88235	4.54545	0	0	11.1111	0	10.6245	3.7037	0.127748	0.145711	10.6245	3.7037	10.0372	6.415	9.14977	0.756385	0.60731	0.353066	0.152299	0.919701	0.681128	0.322238	0.998584	0.95129	0.629145	1	1	0.999866
Human neural selected components, post-synaptic density (Bayes 2011) - Damaging missense	9.27835	10.2041	12.7451	10.1266	6.31579	7.77778	8.54701	13.4146	8.98876	9.40795	10.3168	0.678011	0.642857	9.40795	10.3168	2.21461	2.69188	2.36084	-0.384971	0.000131031	0.000451474	0.00140332	1.19434e-05	8.82938e-05	0.00052708	2.4513e-07	6.67972e-06	0.000117446	1.83853e-13	3.21632e-12	4.03191e-08
Human neural selected components, post-synaptic density (Bayes 2011) - Splicing regulatory	10.5263	0	37.5	20	9.09091	10	0	10	0	14.5195	3.33333	0.0580625	0.0936245	14.5195	3.33333	12.9213	5.7735	11.3481	0.98573	0.855345	0.584587	0.263468	0.994355	0.906387	0.541389	0.999998	0.997917	0.871784	1	1	1
Human phenotype, nervous system abnormality, autosomal dominant or X-linked (HPO) - Loss of function	0	0	0	0	9.09091	0	0	0	0	1.51515	0	0.181609	0.318676	1.51515	0	3.71135	0	3.13666	0.483046	0.252572	0.139786	0.0672978	0.522139	0.294638	0.128118	0.856768	0.586237	0.264289	1	0.999656	0.93153
Human phenotype, nervous system abnormality, autosomal dominant or X-linked (HPO) - Damaging missense	8.24742	9.18367	3.92157	6.32911	3.15789	4.44444	3.4188	1.21951	3.37079	5.88069	2.6697	0.0180106	0.047619	5.88069	2.6697	2.45058	1.25613	2.17724	1.4748	0.996906	0.92959	0.582044	1	0.999117	0.904813	1	1	0.997828	1	1	1
Human phenotype, nervous system abnormality, autosomal dominant or X-linked (HPO) - Splicing regulatory	15.7895	10	0	10	0	0	0	10	8.33333	5.96491	6.11111	0.513319	0.5	5.96491	6.11111	6.8677	5.35758	6.47229	-0.0225884	0.00810835	0.00854913	0.00901079	0.00738959	0.00797854	0.00860836	0.00647783	0.00723606	0.00807149	0.00364805	0.00474538	0.00612806
Mouse neural selected components, FMR1 targets (Darnell 2011) - Loss of function	11.1111	0	4.54545	0	4.54545	0	0	0	0	3.367	0	0.0598354	0.108522	3.367	0	4.39906	0	3.71789	0.905623	0.783676	0.502927	0.220568	0.98377	0.846764	0.462736	0.999972	0.992726	0.803335	1	1	0.999999
Mouse neural selected components, FMR1 targets (Darnell 2011) - Damaging missense	5.15464	13.2653	14.7059	8.86076	6.31579	8.88889	9.40171	9.7561	13.4831	9.53188	10.8803	0.736375	0.869048	9.53188	10.8803	3.77031	2.26107	3.40799	-0.39567	0.000113468	0.000408843	0.00132114	9.43582e-06	7.53458e-05	0.00047992	1.652e-07	5.15692e-06	0.000101296	1.65978e-13	1.57052e-12	2.51627e-08
Mouse neural selected components, FMR1 targets (Darnell 2011) - Splicing regulatory	10.5263	10	0	30	9.09091	10	0	20	8.33333	11.6029	9.44444	0.38749	0.301269	11.6029	9.44444	9.85584	10.0462	9.9106	0.21779	0.057308	0.0387904	0.0254672	0.105219	0.0641492	0.0367801	0.212769	0.119156	0.0591922	0.867047	0.599796	0.271958
