# Supplementary material for: Whole-Genome Sequencing Suggests Schizophrenia Risk Mechanisms in Humans with 22q11.2 Deletion Syndrome
Source: G3 (Bethesda). 2015 Sep 16;5(11):2453–61. doi: 10.1534/g3.115.021345 (PMC4632064; doi:10.1534/g3.115.021345)
Supplement: Supporting Information [file supp_g3.115.021345_TableS6.xlsx]

## Sheet: lincRNA-Count
	All lincRNA	Brain expressed lincRNA	lincRNA with a conservation score based on PhastCons elements	Top 10% of lincRNA with a conservation score based on PhastCons elements	Top 10% of lincRNA with a conservation score based on PhastCons elements and expressed in brain	lincRNA with a conservation score based on PhastCons elements and expressed in the brain
SCZ1	0	0	0	0	0	0
SCZ2	3	0	3	2	0	0
SCZ3	0	0	0	0	0	0
SCZ4	5	0	5	4	0	0
SCZ5	3	0	3	2	0	0
SCZ6	1	0	1	0	0	0
NP1	0	0	0	0	0	0
NP2	1	0	1	0	0	0
NP3	3	0	3	0	0	0
Mean_SZ	2	0	2	1.33333	0	0
Mean_Others	1.33333	0	1.33333	0	0	0
tTest_pv	0.300785	NA	0.300785	0.0509697	NA	NA
Wilcox_pv	0.394172	1	0.394172	0.108522	1	1

## Sheet: lincRNA-Percent
percent = corrected for total number of rare variants in that category per subject
	All lincRNA	Brain expressed lincRNA	lincRNA with a conservation score based on PhastCons elements	Top 10% of lincRNA with a conservation score based on PhastCons elements	Top 10% of lincRNA with a conservation score based on PhastCons elements and expressed in brain	lincRNA with a conservation score based on PhastCons elements and expressed in the brain
SCZ1	0	0	0	0	0	0
SCZ2	100	0	100	66.6667	0	0
SCZ3	0	0	0	0	0	0
SCZ4	100	0	100	80	0	0
SCZ5	100	0	100	66.6667	0	0
SCZ6	100	0	100	0	0	0
NP1	0	0	0	0	0	0
NP2	100	0	100	0	0	0
NP3	100	0	100	0	0	0
Mean_SZ	66.6667	0	66.6667	35.5556	0	0
Mean_Others	66.6667	0	66.6667	0	0	0
tTest_pv	0.5	NA	0.5	0.0386223	NA	NA
Wilcox_pv	0.562431	1	0.562431	0.108522	1	1
